# Supplementary material for: Intraventricular Hemorrhage in Very Preterm Infants: A Comprehensive Review
Source: J Clin Med. 2020 Jul 31;9(8):2447. doi: 10.3390/jcm9082447 (PMC7465819; doi:10.3390/jcm9082447)
Supplement: Supplementary file 1 [file jcm-09-02447-s001.zip]

Archive with 1 entries (1 files):
- jcm-862808-supplementary.xlsx
