# Supplementary material for: Intraventricular Hemorrhage in Very Preterm Infants: A Comprehensive Review
Source: J Clin Med. 2020 Jul 31;9(8):2447. doi: 10.3390/jcm9082447 (PMC7465819; doi:10.3390/jcm9082447)
Supplement: Supplementary file 1 [file jcm-09-02447-s001.zip › jcm-862808-supplementary.xlsx]

## Sheet: Table S1
Cluster Topic	PMID	YearPub	Journal	Authors	Title	articleType	language	doi
Risk factors: twins	31434071	2019	Fetal diagnosis and therapy	Gheorghe, Ciprian P;Boring, Noemi;Mann, Lovepreet;Donepudi, Roopali;Lopez, Suzanne M;Chauhan, Suneet P;Bhandari, Vineet;Moise, Kenneth J;Johnson, Anthony;Papanna, Ramesha	Neonatal Outcomes and Maternal Characteristics in Monochorionic Diamniotic Twin Pregnancies: Uncomplicated versus Twin-to-Twin Transfusion Syndrome Survivors after Fetoscopic Laser Surgery.	Journal Article	eng	10.1159/000500858
Risk factors: twins	28274162	2017	The journal of maternal-fetal &amp; neonatal medicine : the official journal of the European Association of Perinatal Medicine, the Federation of Asia and Oceania Perinatal Societies, the International Society of Perinatal Obstetricians	Hunter, Tiffany;Shah, Jyotsna;Synnes, Anne;Shivananda, Sandesh;Ryan, Greg;Shah, Prakesh S;Murphy, Kellie E	Neonatal outcomes of preterm twins according to mode of birth and presentation.	Journal Article	eng	10.1080/14767058.2017.1295441
Risk factors: twins	28231603	2017	American journal of perinatology	Mei-Dan, Elad;Shah, Jyotsna;Lee, Shoo;Shah, Prakesh S;Murphy, Kellie E	The Effect of Birth Order on Neonatal Morbidity and Mortality in Very Preterm Twins.	Journal Article	eng	10.1055/s-0037-1598255
Risk factors: twins	28140706	2017	The journal of maternal-fetal &amp; neonatal medicine : the official journal of the European Association of Perinatal Medicine, the Federation of Asia and Oceania Perinatal Societies, the International Society of Perinatal Obstetricians	Schushan-Eisen, Irit;Maayan-Metzger, Ayala;Mazkereth, Ram;Leibovitch, Leah;Strauss, Tzipora	Risk factors for brain damage among preterm twins.	Journal Article	eng	10.1080/14767058.2017.1288210
Risk factors: twins	25724401	2015	American journal of obstetrics and gynecology	Sentilhes, Loïc;Oppenheimer, Anne;Bouhours, Anne-Charlotte;Normand, Estelle;Haddad, Bassam;Descamps, Philippe;Marpeau, Loïc;Goffinet, François;Kayem, Gilles	Neonatal outcome of very preterm twins: policy of planned vaginal or cesarean delivery.	Journal Article	eng	10.1016/j.ajog.2015.02.020
Risk factors: twins	25154937	2014	Journal of ultrasound in medicine : official journal of the American Institute of Ultrasound in Medicine	Allaf, M Baraa;Campbell, Winston A;Vintzileos, Anthony M;Haeri, Sina;Javadian, Pouya;Shamshirsaz, Amir A;Ogburn, Paul;Figueroa, Reinaldo;Wax, Joseph;Markenson, Glenn;Chavez, Martin R;Ravangard, Samadh F;Ruano, Rodrigo;Sangi-Haghpeykar, Haleh;Salmanian, Bahram;Meyer, Marjorie;Johnson, Jeffery;Ozhand, Ali;Davis, Sarah;Borgida, Adam;Belfort, Michael A;Shamshirsaz, Alireza A	Does early second-trimester sonography predict adverse perinatal outcomes in monochorionic diamniotic twin pregnancies?	Multicenter Study	eng	10.7863/ultra.33.9.1573
Risk factors: twins	24166683	2013	American journal of perinatology	Shamshirsaz, Alireza A;Ravangard, Samadh F;Ozhand, Ali;Haeri, Sina;Shamshirsaz, Amirhoushang A;Hussain, Naveed;Spiel, Melissa;Ogunleye, Oluseyi;Billstrom, Rachel;Sadowski, Alison;Turner, Garry;Timms, Diane;Egan, James F X;Campbell, Winston A	Short-term neonatal outcomes in diamniotic twin pregnancies delivered after 32 weeks and indications of late preterm deliveries.	Journal Article	eng	10.1055/s-0033-1334458
Risk factors: twins	23985382	2013	Twin research and human genetics : the official journal of the International Society for Twin Studies	Mirea, Lucia;Yang, Junmin;Paterson, Andrew D;Shah, Vibhuti;Bassil, Kate L;Lee, Shoo K;Shah, Prakesh S;Lee, Shoo K;Shah, Prakesh S;Alvaro, Ruben;Andrews, Wayne;Barrington, Keith;Bertelle, Valerie;Bullied, Barbara;Canning, Rody;Cieslak, Zenon;da Silva, Orlando;Dow, Kimberly;Dunn, Michael;Faucher, Daniel;Harrison, Adele;Kajetanowicz, Andrzej;Kalapesi, Zarin;Kovacs, Lajos;Lee, Kyong-Soon;McMillan, Do…	Relationship of mode of conception and sex concordance with mortality/morbidity in preterm twins.	Journal Article	eng	10.1017/thg.2013.61
Risk factors: twins	22229063	2012	Reviews in obstetrics &amp; gynecology	Christopher, Diane;Robinson, Barrett K;Peaceman, Alan M	An evidence-based approach to determining route of delivery for twin gestations.	Journal Article	eng
Risk factors: twins	22039029	2011	Journal of ultrasound in medicine : official journal of the American Institute of Ultrasound in Medicine	Nayeri, Unzila A;Norwitz, Errol;Illuzzi, Jessica	Perinatal outcomes in twin pregnancies with discordant Doppler velocimetric findings.	Journal Article	eng	10.7863/jum.2011.30.11.1561
Risk factors: twins	19840616	2009	The Journal of pediatrics	Bilguvar, Kaya;DiLuna, Michael L;Bizzarro, Matthew J;Bayri, Yasar;Schneider, Karen C;Lifton, Richard P;Gunel, Murat;Ment, Laura R	COL4A1 mutation in preterm intraventricular hemorrhage.	Journal Article	eng	10.1016/j.jpeds.2009.04.014
Risk factors: twins	18726837	2008	American journal of perinatology	Battista, Leah;Winovitch, Kim C;Rumney, Pamela J;Davis, Elysia;Hagemann, Cristiane;Wing, Deborah A	A case-control comparison of the effectiveness of betamethasone to prevent neonatal morbidity and mortality in preterm twin and singleton pregnancies.	Journal Article	eng	10.1055/s-0028-1085070
Risk factors: twins	16740829	2006	Pediatrics	Bhandari, Vineet;Bizzarro, Matthew J;Shetty, Anupama;Zhong, Xiaoyun;Page, Grier P;Zhang, Heping;Ment, Laura R;Gruen, Jeffrey R	Familial and genetic susceptibility to major neonatal morbidities in preterm twins.	Multicenter Study	eng	10.1542/peds.2005-1414
Risk factors: twins	16260208	2005	American journal of obstetrics and gynecology	Leduc, Line;Takser, Larissa;Rinfret, Denyse	Persistance of adverse obstetric and neonatal outcomes in monochorionic twins after exclusion of disorders unique to monochorionic placentation.	Journal Article	eng	10.1016/j.ajog.2005.04.007
Risk factors: twins	15625146	2004	Obstetrics and gynecology	Yinon, Yoav;Mazkereth, Ram;Rosentzweig, Naomi;Jarus-Hakak, Avital;Schiff, Eyal;Simchen, Michal J	Growth restriction as a determinant of outcome in preterm discordant twins.	Journal Article	eng	10.1097/01.AOG.0000146634.28459.e8
Risk factors: twins	12854920	2003	The journal of maternal-fetal &amp; neonatal medicine : the official journal of the European Association of Perinatal Medicine, the Federation of Asia and Oceania Perinatal Societies, the International Society of Perinatal Obstetricians	Rettwitz-Volk, W;Tran, T M;Veldman, A	Cerebral morbidity in preterm twins.	Journal Article	eng	10.1080/jmf.13.4.218.223
Risk factors: twins	11536022	2001	Journal of perinatology : official journal of the California Perinatal Association	Suri, K;Bhandari, V;Lerer, T;Rosenkrantz, T S;Hussain, N	Morbidity and mortality of preterm twins and higher-order multiple births.	Journal Article	eng	10.1038/sj.jp.7200492
Risk factors: twins	9436796	1998	Pediatric neurology	Perlman, J M;Broyles, R S;Rogers, C G	Neonatal neurologic characteristics of preterm twin infants &lt;1,250 gm birth weight.	Journal Article	eng	10.1016/s0887-8994(97)00132-x
Risk factors: twins	9215173	1997	American journal of obstetrics and gynecology	Friedman, S A;Schiff, E;Kao, L;Kuint, J;Sibai, B M	Do twins mature earlier than singletons? Results from a matched cohort study.	Journal Article	eng	10.1016/s0002-9378(97)70334-x
Risk factors: twins	7898832	1995	Obstetrics and gynecology	Gardner, M O;Goldenberg, R L;Cliver, S P;Tucker, J M;Nelson, K G;Copper, R L	The origin and outcome of preterm twin pregnancies.	Multicenter Study	eng	10.1016/0029-7844(94)00455-M
Cerebral immaturity: SEH	31732682	2019	Archives of disease in childhood. Fetal and neonatal edition	de Bijl-Marcus, Karen;Brouwer, Annemieke Johanna;De Vries, Linda S;Groenendaal, Floris;Wezel-Meijler, Gerda van	Neonatal care bundles are associated with a reduction in the incidence of intraventricular haemorrhage in preterm infants: a multicentre cohort study.	Journal Article	eng	10.1136/archdischild-2018-316692
Cerebral immaturity: SEH	29746715	2018	Journal of magnetic resonance imaging : JMRI	Tortora, Domenico;Severino, Mariasavina;Sedlacik, Jan;Toselli, Benedetta;Malova, Mariya;Parodi, Alessandro;Morana, Giovanni;Fato, Marco Massimo;Ramenghi, Luca Antonio;Rossi, Andrea	Quantitative susceptibility map analysis in preterm neonates with germinal matrix-intraventricular hemorrhage.	Journal Article	eng	10.1002/jmri.26163
Cerebral immaturity: SEH	28704824	2017	Neonatology	Reubsaet, Pauline;Brouwer, Annemieke J;van Haastert, Ingrid C;Brouwer, Margaretha J;Koopman, Corine;Groenendaal, Floris;de Vries, Linda S	The Impact of Low-Grade Germinal Matrix-Intraventricular Hemorrhage on Neurodevelopmental Outcome of Very Preterm Infants.	Journal Article	eng	10.1159/000472246
Cerebral immaturity: SEH	28588126	2017	Archives of disease in childhood. Fetal and neonatal edition	Tortora, Domenico;Severino, Mariasavina;Malova, Mariya;Parodi, Alessandro;Morana, Giovanni;Sedlacik, Jan;Govaert, Paul;Volpe, Joseph J;Rossi, Andrea;Ramenghi, Luca Antonio	Differences in subependymal vein anatomy may predispose preterm infants to GMH-IVH.	Journal Article	eng	10.1136/archdischild-2017-312710
Cerebral immaturity: SEH	26526364	2015	The Journal of pediatrics	Brouwer, Margaretha J;de Vries, Linda S;Kersbergen, Karina J;van der Aa, Nicolaas E;Brouwer, Annemieke J;Viergever, Max A;Išgum, Ivana;Han, Kuo S;Groenendaal, Floris;Benders, Manon J N L	Effects of Posthemorrhagic Ventricular Dilatation in the Preterm Infant on Brain Volumes and White Matter Diffusion Variables at Term-Equivalent Age.	Journal Article	eng	10.1016/j.jpeds.2015.09.083
Cerebral immaturity: SEH	20966409	2010	Stroke	Verhagen, Elise A;Ter Horst, Hendrik J;Keating, Paul;Martijn, Albert;Van Braeckel, Koenraad N J A;Bos, Arend F	Cerebral oxygenation in preterm infants with germinal matrix-intraventricular hemorrhages.	Journal Article	eng	10.1161/STROKEAHA.110.597229
Cerebral immaturity: SEH	16636880	2006	Child's nervous system : ChNS : official journal of the International Society for Pediatric Neurosurgery	Kadri, Hassan;Mawla, Alhakam A;Kazah, Jehad	The incidence, timing, and predisposing factors of germinal matrix and intraventricular hemorrhage (GMH/IVH) in preterm neonates.	Journal Article	eng	10.1007/s00381-006-0050-6
Cerebral immaturity: SEH	16608542	2006	Developmental medicine and child neurology	Vollmer, Brigitte;Roth, Simon;Riley, Katharine;Sellwood, Mark W;Baudin, Jenny;Neville, Brian G R;Wyatt, John S	Neurodevelopmental outcome of preterm infants with ventricular dilatation with and without associated haemorrhage.	Journal Article	eng	10.1017/S0012162206000764
Cerebral immaturity: SEH	8502506	1993	Pediatrics	Leviton, A;Kuban, K C;Pagano, M;Allred, E N;Van Marter, L	Antenatal corticosteroids appear to reduce the risk of postnatal germinal matrix hemorrhage in intubated low birth weight newborns.	Journal Article	eng
Cerebral immaturity: SEH	1432433	1992	The Journal of pediatrics	Ment, L R;Oh, W;Philip, A G;Ehrenkranz, R A;Duncan, C C;Allan, W;Taylor, K J;Schneider, K;Katz, K H;Makuch, R W	Risk factors for early intraventricular hemorrhage in low birth weight infants.	Journal Article	eng	10.1016/s0022-3476(05)81915-8
Risk factors: inflammation	29610829	2018	JAMA pediatrics	Bierstone, Daniel;Wagenaar, Nienke;Gano, Dawn L;Guo, Ting;Georgio, Gregory;Groenendaal, Floris;de Vries, Linda S;Varghese, Jojy;Glass, Hannah C;Chung, Catherine;Terry, Jefferson;Rijpert, Maarten;Grunau, Ruth E;Synnes, Anne;Barkovich, A James;Ferriero, Donna M;Benders, Manon;Chau, Vann;Miller, Steven P	Association of Histologic Chorioamnionitis With Perinatal Brain Injury and Early Childhood Neurodevelopmental Outcomes Among Preterm Neonates.	Multicenter Study	eng	10.1001/jamapediatrics.2018.0102
Risk factors: inflammation	29448926	2018	BMC pediatrics	Granger, Claire;Spittle, Alicia J;Walsh, Jennifer;Pyman, Jan;Anderson, Peter J;Thompson, Deanne K;Lee, Katherine J;Coleman, Lee;Dagia, Charuta;Doyle, Lex W;Cheong, Jeanie	Histologic chorioamnionitis in preterm infants: correlation with brain magnetic resonance imaging at term equivalent age.	Journal Article	eng	10.1186/s12887-018-1001-6
Risk factors: inflammation	25567563	2015	The journal of maternal-fetal &amp; neonatal medicine : the official journal of the European Association of Perinatal Medicine, the Federation of Asia and Oceania Perinatal Societies, the International Society of Perinatal Obstetricians	Miyazaki, Ken;Furuhashi, Madoka;Ishikawa, Kaoru;Tamakoshi, Koji;Hayashi, Kazutoshi;Kai, Akihiko;Ishikawa, Hiroshi;Murabayashi, Nao;Ikeda, Tomoaki;Kono, Yumi;Kusuda, Satoshi;Fujimura, Masanori	Impact of chorioamnionitis on short- and long-term outcomes in very low birth weight preterm infants: the Neonatal Research Network Japan.	Journal Article	eng	10.3109/14767058.2014.1000852
Risk factors: inflammation	24913788	2014	Pediatrics	Gagliardi, Luigi;Rusconi, Franca;Bellù, Roberto;Zanini, Rinaldo;Mirri, Gianpaolo;Condò, Manuela;Turoli, Daniela;Vanzati, Mara;Mosca, Fabio;De Nisi, Giuseppe;Polacco, Paola;Villa, Elena;Barbarini, Mario;Fasolato, Valeria;Franco, Caterina;Melloni, Milano Macedonio;Contiero, Raffaella;Ellero, Serena;Cattarossi, Luigi;Abbiati, Laura;Borroni, Cesarina;Prandi, Giovanna;Fabris, Claudio;Vielmi, Francesca…	Association of maternal hypertension and chorioamnionitis with preterm outcomes.	Journal Article	eng	10.1542/peds.2013-3898
Risk factors: inflammation	24378638	2014	JAMA pediatrics	Pappas, Athina;Kendrick, Douglas E;Shankaran, Seetha;Stoll, Barbara J;Bell, Edward F;Laptook, Abbott R;Walsh, Michele C;Das, Abhik;Hale, Ellen C;Newman, Nancy S;Higgins, Rosemary D	Chorioamnionitis and early childhood outcomes among extremely low-gestational-age neonates.	Multicenter Study	eng	10.1001/jamapediatrics.2013.4248
Risk factors: inflammation	24305749	2013	Archives of gynecology and obstetrics	Miyazaki, Ken;Furuhashi, Madoka;Ishikawa, Kaoru;Tamakoshi, Koji;Ikeda, Tomoaki;Kusuda, Satoshi;Fujimura, Masanori	The effects of antenatal corticosteroids therapy on very preterm infants after chorioamnionitis.	Journal Article	eng	10.1007/s00404-013-3106-3
Risk factors: inflammation	24093223	2013	The journal of maternal-fetal &amp; neonatal medicine : the official journal of the European Association of Perinatal Medicine, the Federation of Asia and Oceania Perinatal Societies, the International Society of Perinatal Obstetricians	Arayici, Sema;Kadioglu Simsek, Gulsum;Oncel, Mehmet Yekta;Eras, Zeynep;Canpolat, Fuat Emre;Oguz, Serife Suna;Uras, Nurdan;Zergeroglu, Sema;Dilmen, Ugur	The effect of histological chorioamnionitis on the short-term outcome of preterm infants ≤32 weeks: a single-center study.	Journal Article	eng	10.3109/14767058.2013.850668
Risk factors: inflammation	22907714	2012	Neonatology	Ahn, Hye Mi;Park, Eun Ae;Cho, Su Jin;Kim, Young-Ju;Park, Hye-Sook	The association of histological chorioamnionitis and antenatal steroids on neonatal outcome in preterm infants born at less than thirty-four weeks' gestation.	Journal Article	eng	10.1159/000339577
Risk factors: inflammation	22555781	2012	Journal of perinatology : official journal of the California Perinatal Association	Soraisham, A S;Trevenen, C;Wood, S;Singhal, N;Sauve, R	Histological chorioamnionitis and neurodevelopmental outcome in preterm infants.	Journal Article	eng	10.1038/jp.2012.49
Risk factors: inflammation	21535310	2011	The journal of obstetrics and gynaecology research	Sato, Miho;Nishimaki, Shigeru;Yokota, Shumpei;Seki, Kazuo;Horiguchi, Haruko;An, Hiromi;Ishida, Fumihiko;Fujita, Shujiro;Ao, Kota;Yatake, Haruko	Severity of chorioamnionitis and neonatal outcome.	Journal Article	eng	10.1111/j.1447-0756.2010.01519.x
Risk factors: inflammation	19729143	2009	American journal of obstetrics and gynecology	Been, Jasper V;Rours, Ingrid G I J G;Kornelisse, René F;Lima Passos, Valéria;Kramer, Boris W;Schneider, Tom A J;de Krijger, Ronald R;Zimmermann, Luc J I	Histologic chorioamnionitis, fetal involvement, and antenatal steroids: effects on neonatal outcome in preterm infants.	Journal Article	eng	10.1016/j.ajog.2009.06.025
Risk factors: inflammation	19217596	2009	American journal of obstetrics and gynecology	Soraisham, Amuchou S;Singhal, Nalini;McMillan, Douglas D;Sauve, Reg S;Lee, Shoo K	A multicenter study on the clinical outcome of chorioamnionitis in preterm infants.	Multicenter Study	eng	10.1016/j.ajog.2008.11.034
Risk factors: inflammation	17000235	2006	American journal of obstetrics and gynecology	Goldenberg, Robert L;Andrews, William W;Faye-Petersen, Ona M;Cliver, Suzanne P;Goepfert, Alice R;Hauth, John C	The Alabama preterm birth study: corticosteroids and neonatal outcomes in 23- to 32-week newborns with various markers of intrauterine infection.	Journal Article	eng	10.1016/j.ajog.2006.06.033
Risk factors: inflammation	16492993	2006	Pediatric research	Kaukola, Tuula;Herva, Riitta;Perhomaa, Marja;Pääkkö, Eija;Kingsmore, Stephen;Vainionpää, Leena;Hallman, Mikko	Population cohort associating chorioamnionitis, cord inflammatory cytokines and neurologic outcome in very preterm, extremely low birth weight infants.	Journal Article	eng	10.1203/01.pdr.0000182596.66175.ee
Risk factors: inflammation	16275792	2005	Archives of pediatrics &amp; adolescent medicine	Polam, Sharadha;Koons, Anne;Anwar, Mujahid;Shen-Schwarz, Susan;Hegyi, Thomas	Effect of chorioamnionitis on neurodevelopmental outcome in preterm infants.	Journal Article	eng	10.1001/archpedi.159.11.1032
Risk factors: inflammation	15655697	2005	Archives of gynecology and obstetrics	Osmanağaoğlu, Mehmet A;Unal, Sevilay;Bozkaya, Hasan	Chorioamnionitis risk and neonatal outcome in preterm premature rupture of membranes.	Journal Article	eng	10.1007/s00404-004-0644-8
Risk factors: inflammation	14526316	2003	American journal of obstetrics and gynecology	McElrath, Thomas F;Allred, Elizabeth N;Leviton, Alan	Prolonged latency after preterm premature rupture of membranes: an evaluation of histologic condition and intracranial ultrasonic abnormality in the neonate born at &lt;28 weeks of gestation.	Journal Article	eng	10.1067/s0002-9378(03)00814-7
Risk factors: inflammation	10960621	2000	Obstetrics and gynecology	Elimian, A;Verma, U;Beneck, D;Cipriano, R;Visintainer, P;Tejani, N	Histologic chorioamnionitis, antenatal steroids, and perinatal outcomes.	Journal Article	eng	10.1016/s0029-7844(00)00928-5
Risk factors: inflammation	10908758	2000	Obstetrics and gynecology	Dexter, S C;Pinar, H;Malee, M P;Hogan, J;Carpenter, M W;Vohr, B R	Outcome of very low birth weight infants with histopathologic chorioamnionitis.	Journal Article	eng	10.1016/s0029-7844(00)00886-3
Risk factors: inflammation	9572219	1998	Obstetrics and gynecology	Alexander, J M;Gilstrap, L C;Cox, S M;McIntire, D M;Leveno, K J	Clinical chorioamnionitis and the prognosis for very low birth weight infants.	Journal Article	eng	10.1016/s0029-7844(98)00056-8
Risk factors: inflammation	9259912	1997	American journal of perinatology	Sherer, D M;Spong, C Y;Salafia, C M	Residual amniotic fluid volume in preterm rupture of membranes: association with fetal presentation and incidence of clinical and histologic evidence of infection.	Journal Article	eng	10.1055/s-2007-994111
Risk factors: inflammation	9065168	1997	American journal of obstetrics and gynecology	Verma, U;Tejani, N;Klein, S;Reale, M R;Beneck, D;Figueroa, R;Visintainer, P	Obstetric antecedents of intraventricular hemorrhage and periventricular leukomalacia in the low-birth-weight neonate.	Journal Article	eng	10.1016/s0002-9378(97)70485-x
Risk factors: inflammation	7892891	1995	American journal of obstetrics and gynecology	Yoon, B H;Romero, R;Kim, C J;Jun, J K;Gomez, R;Choi, J H;Syn, H C	Amniotic fluid interleukin-6: a sensitive test for antenatal diagnosis of acute inflammatory lesions of preterm placenta and prediction of perinatal morbidity.	Journal Article	eng	10.1016/0002-9378(95)90028-4
Neuroprotection: cord clamping	31875737	2019	The journal of maternal-fetal &amp; neonatal medicine : the official journal of the European Association of Perinatal Medicine, the Federation of Asia and Oceania Perinatal Societies, the International Society of Perinatal Obstetricians	Chu, Kelly S;Shah, Prakesh S;Whittle, Wendy L;Windrim, Rory;Murphy, Kellie E	The &quot;DUC&quot; trial: a pilot randomized controlled trial of immediate versus delayed cord clamping in preterm infants born between 24 and 32 weeks gestation.	Journal Article	eng	10.1080/14767058.2019.1702959
Neuroprotection: cord clamping	31742630	2019	JAMA	Katheria, Anup;Reister, Frank;Essers, Jochen;Mendler, Marc;Hummler, Helmut;Subramaniam, Akila;Carlo, Waldemar;Tita, Alan;Truong, Giang;Davis-Nelson, Shareece;Schmölzer, Georg;Chari, Radha;Kaempf, Joseph;Tomlinson, Mark;Yanowitz, Toby;Beck, Stacy;Simhan, Hyagriv;Dempsey, Eugene;O'Donoghue, Keelin;Bhat, Shazia;Hoffman, Matthew;Faksh, Arij;Arnell, Kathy;Rich, Wade;Finer, Neil;Vaucher, Yvonne;Khanna,…	Association of Umbilical Cord Milking vs Delayed Umbilical Cord Clamping With Death or Severe Intraventricular Hemorrhage Among Preterm Infants.	Multicenter Study	eng	10.1001/jama.2019.16004
Neuroprotection: cord clamping	31529790	2019	The Cochrane database of systematic reviews	Rabe, Heike;Gyte, Gillian Ml;Díaz-Rossello, José L;Duley, Lelia	Effect of timing of umbilical cord clamping and other strategies to influence placental transfusion at preterm birth on maternal and infant outcomes.	Journal Article	eng	10.1002/14651858.CD003248.pub4
Neuroprotection: cord clamping	30786254	2019	American journal of obstetrics and gynecology	Shirk, Samantha K;Manolis, Stephanie A;Lambers, Donna S;Smith, Kathleen L	Delayed clamping vs milking of umbilical cord in preterm infants: a randomized controlled trial.	Randomized Controlled Trial	eng	10.1016/j.ajog.2019.01.234
Neuroprotection: cord clamping	30723276	2019	Journal of perinatology : official journal of the California Perinatal Association	Toledo, J D;Rodilla, S;Pérez-Iranzo, A;Delgado, A;Maazouzi, Y;Vento, M	Umbilical cord milking reduces the risk of intraventricular hemorrhage in preterm infants born before 32 weeks of gestation.	Journal Article	eng	10.1038/s41372-019-0329-6
Neuroprotection: cord clamping	30714439	2019	The journal of maternal-fetal &amp; neonatal medicine : the official journal of the European Association of Perinatal Medicine, the Federation of Asia and Oceania Perinatal Societies, the International Society of Perinatal Obstetricians	Simonin, Ann;Safarulla, Azif;Farmer, Zachary;Coleman, Joshua;Sutton, Danielle;Wheeler, Kelli;Waller, Jennifer;Bhatia, Jatinder	Cut umbilical cord milking: an ineffective method of placental transfusion in preterm infants?	Journal Article	eng	10.1080/14767058.2019.1569616
Neuroprotection: cord clamping	29794839	2018	Advances in neonatal care : official journal of the National Association of Neonatal Nurses	Fenton, Christen;McNinch, Neil L;Bieda, Amy;Dowling, Donna;Damato, Elizabeth	Clinical Outcomes in Preterm Infants Following Institution of a Delayed Umbilical Cord Clamping Practice Change.	Journal Article	eng	10.1097/ANC.0000000000000492
Neuroprotection: cord clamping	29550804	2018	Journal of physiology and pharmacology : an official journal of the Polish Physiological Society	Kotowski, M;Litwinska, Z;Klos, P;Pius-Sadowska, E;Zagrodnik-Ulan, E;Ustianowski, P;Rudnicki, J;Machalinski, B	Autologous cord blood transfusion in preterm infants - could its humoral effect be the kez to control prematurity-related complications? A preliminary study.	Randomized Controlled Trial	eng
Neuroprotection: cord clamping	29506014	2018	Fetal diagnosis and therapy	Lago Leal, Víctor;Pamplona Bueno, Loida;Cabanillas Vilaplana, Lucía;Nicolás Montero, Estefanía;Martín Blanco, Mónica;Fernández Romero, Cristina;El Bakkali, Sara;Pradillo Aramendi, Tamara;Sobrino Lorenzano, Lara;Castellano Esparza, Paula;Ballesteros Benito, Esther;Rayo Navarro, Nieves;Del Barrio Fernández, Pablo;Ocaña Martínez, Vanesa;Martínez Cortés, Luis	Effect of Milking Maneuver in Preterm Infants: A Randomized Controlled Trial.	Randomized Controlled Trial	eng	10.1159/000485654
Neuroprotection: cord clamping	29246467	2017	The Journal of pediatrics	Katheria, Anup;Garey, Donna;Truong, Giang;Akshoomoff, Natacha;Steen, Jane;Maldonado, Mauricio;Poeltler, Debra;Harbert, Mary Jane;Vaucher, Yvonne E;Finer, Neil	A Randomized Clinical Trial of Umbilical Cord Milking vs Delayed Cord Clamping in Preterm Infants: Neurodevelopmental Outcomes at 22-26 Months of Corrected Age.	Randomized Controlled Trial	eng	10.1016/j.jpeds.2017.10.037
Neuroprotection: cord clamping	28923985	2017	Archives of disease in childhood. Fetal and neonatal edition	Duley, Lelia;Dorling, Jon;Pushpa-Rajah, Angela;Oddie, Sam J;Yoxall, Charles William;Schoonakker, Bernard;Bradshaw, Lucy;Mitchell, Eleanor J;Fawke, Joe Anthony;Armstrong-Buisseret, Lindsay;Barnes, Brian;Hutchings, Natalie;Whittaker, Keith;Branchett, Kate;Clarke, Mike;Cooke, Richard;Goddard, Liz;Kenyon, Sara;Steer, Philip;Altman, Douglas;Devane, Declan;Shennan, Andrew;Stenson, Ben;Abbott, Jane;Chiv…	Randomised trial of cord clamping and initial stabilisation at very preterm birth.	Randomized Controlled Trial	eng	10.1136/archdischild-2016-312567
Neuroprotection: cord clamping	28372510	2017	The journal of maternal-fetal &amp; neonatal medicine : the official journal of the European Association of Perinatal Medicine, the Federation of Asia and Oceania Perinatal Societies, the International Society of Perinatal Obstetricians	Vesoulis, Zachary A;Rhoades, Janine;Muniyandi, Pournika;Conner, Shayna;Cahill, Alison G;Mathur, Amit M	Delayed cord clamping and inotrope use in preterm infants.	Journal Article	eng	10.1080/14767058.2017.1315663
Neuroprotection: cord clamping	28210010	2017	Medical archives (Sarajevo, Bosnia and Herzegovina)	Hasanbegovic, Edo;Cengic, Nermana;Hasanbegovic, Snijezana;Heljic, Jasmina;Lutolli, Ismail;Begic, Edin	Evaluation and Treatment of Anemia in Premature Infants.	Journal Article	eng	10.5455/medarh.2016.70.408-412
Neuroprotection: cord clamping	26547399	2015	The Journal of pediatrics	Mercer, Judith S;Erickson-Owens, Debra A;Vohr, Betty R;Tucker, Richard J;Parker, Ashley B;Oh, William;Padbury, James F	Effects of Placental Transfusion on Neonatal and 18 Month Outcomes in Preterm Infants: A Randomized Controlled Trial.	Randomized Controlled Trial	eng	10.1016/j.jpeds.2015.09.068
Neuroprotection: cord clamping	26196456	2015	American journal of obstetrics and gynecology	Chiruvolu, Arpitha;Tolia, Veeral N;Qin, Huanying;Stone, Genna Leal;Rich, Diana;Conant, Rhoda J;Inzer, Robert W	Effect of delayed cord clamping on very preterm infants.	Journal Article	eng	10.1016/j.ajog.2015.07.016
Neuroprotection: cord clamping	25984654	2015	Early human development	Nevill, Elizabeth;Meyer, Michael P	Effect of delayed cord clamping (DCC) on breathing and transition at birth in very preterm infants.	Journal Article	eng	10.1016/j.earlhumdev.2015.04.013
Neuroprotection: cord clamping	25415157	2014	Obstetrics and gynecology	Elimian, Andrew;Goodman, Jean;Escobedo, Marilyn;Nightingale, Lydia;Knudtson, Eric;Williams, Marvin	Immediate compared with delayed cord clamping in the preterm neonate: a randomized controlled trial.	Randomized Controlled Trial	eng	10.1097/AOG.0000000000000556
Neuroprotection: cord clamping	24560179	2014	The Journal of pediatrics	Katheria, Anup C;Leone, Tina A;Woelkers, Doug;Garey, Donna M;Rich, Wade;Finer, Neil N	The effects of umbilical cord milking on hemodynamics and neonatal outcomes in premature neonates.	Randomized Controlled Trial	eng	10.1016/j.jpeds.2014.01.024
Neuroprotection: cord clamping	23867960	2013	Journal of perinatology : official journal of the California Perinatal Association	March, M I;Hacker, M R;Parson, A W;Modest, A M;de Veciana, M	The effects of umbilical cord milking in extremely preterm infants: a randomized controlled trial.	Randomized Controlled Trial	eng	10.1038/jp.2013.70
Neuroprotection: cord clamping	21166684	2010	Transfusion	Baer, Vickie L;Lambert, Diane K;Henry, Erick;Snow, Gregory L;Butler, Allison;Christensen, Robert D	Among very-low-birth-weight neonates is red blood cell transfusion an independent risk factor for subsequently developing a severe intraventricular hemorrhage?	Journal Article	eng	10.1111/j.1537-2995.2010.02980.x
Neuroprotection: cord clamping	19579757	2009	Pediatrics and neonatology	Chen, Hsiu-Lin;Tseng, Hsing-I;Lu, Chu-Chong;Yang, San-Nan;Fan, Hui-Chen;Yang, Rei-Cheng	Effect of blood transfusions on the outcome of very low body weight preterm infants under two different transfusion criteria.	Randomized Controlled Trial	eng	10.1016/S1875-9572(09)60045-0
Neuroprotection: cord clamping	16585320	2006	Pediatrics	Mercer, Judith S;Vohr, Betty R;McGrath, Margaret M;Padbury, James F;Wallach, Michael;Oh, William	Delayed cord clamping in very preterm infants reduces the incidence of intraventricular hemorrhage and late-onset sepsis: a randomized, controlled trial.	Randomized Controlled Trial	eng	10.1542/peds.2005-1706
Neuroprotection: cord clamping	16283605	2005	American journal of perinatology	Türker, Gülcan;Sarper, Nazan;Gökalp, Ayşe Sevim;Usluer, Hale	The effect of early recombinant erythropoietin and enteral iron supplementation on blood transfusion in preterm infants.	Randomized Controlled Trial	eng	10.1055/s-2005-918888
Neuroprotection: cord clamping	7946552	1994	Journal of paediatrics and child health	Yu, V Y;Bacsain, M B	Avoidance of red blood cell transfusion in an extremely preterm infant given recombinant human erythropoietin therapy.	Journal Article	eng	10.1111/j.1440-1754.1994.tb00663.x
Cerebral immaturity: PIVH	23140883	2012	The Journal of pediatrics	Alderliesten, Thomas;Lemmers, Petra M A;Smarius, Janneke J M;van de Vosse, René E;Baerts, Willem;van Bel, Frank	Cerebral oxygenation, extraction, and autoregulation in very preterm infants who develop peri-intraventricular hemorrhage.	Journal Article	eng	10.1016/j.jpeds.2012.09.038
Cerebral immaturity: PIVH	12061360	2002	Acta paediatrica (Oslo, Norway : 1992)	van Bel, F;Valk, L;Uiterwaal, C S P M;Egberts, J;Krediet, T G	Plasma guanosine 3',5'-cyclic monophosphate and severity of peri/intraventricular haemorrhage in the preterm newborn.	Journal Article	eng	10.1080/080352502317371689
Cerebral immaturity: PIVH	7843200	1994	European journal of pediatrics	Grönlund, J U;Korvenranta, H;Kero, P;Jalonen, J;Välimäki, I A	Elevated arterial blood pressure is associated with peri-intraventricular haemorrhage.	Journal Article	eng	10.1007/bf01972894
Cerebral immaturity: PIVH	1443400	1992	Brain &amp; development	Amato, M;Hüppi, P;Gambon, R	Serum creatine-kinase-BB concentration in very low birth weight babies with posthemorrhagic ventricular dilatation.	Journal Article	eng	10.1016/s0387-7604(12)80234-8
Risk factors: hemodynamic_ductus arteriosus	31597542	2019	The journal of maternal-fetal &amp; neonatal medicine : the official journal of the European Association of Perinatal Medicine, the Federation of Asia and Oceania Perinatal Societies, the International Society of Perinatal Obstetricians	Rovers, Jessica F J;Thomissen, Ingrid J C;Janssen, Lobke C E;Lingius, Sjane;Wieland, Bernice V;Dieleman, Jeanne P;Niemarkt, Hendrik J;van Runnard Heimel, Pieter J	The relationship between antenatal indomethacin as a tocolytic drug and neonatal outcomes: a retrospective cohort study.	Journal Article	eng	10.1080/14767058.2019.1674807
Risk factors: hemodynamic_ductus arteriosus	30563380	2018	The journal of maternal-fetal &amp; neonatal medicine : the official journal of the European Association of Perinatal Medicine, the Federation of Asia and Oceania Perinatal Societies, the International Society of Perinatal Obstetricians	Vaidya, Ruben;Wilson, Donna;Paris, Yvonne;Madore, Laura;Singh, Rachana	Use of acetaminophen for patent ductus arteriosus treatment: a single center experience.	Journal Article	eng	10.1080/14767058.2018.1559810
Risk factors: hemodynamic_ductus arteriosus	29986620	2018	The journal of maternal-fetal &amp; neonatal medicine : the official journal of the European Association of Perinatal Medicine, the Federation of Asia and Oceania Perinatal Societies, the International Society of Perinatal Obstetricians	Doni, Daniela;Paterlini, Giuseppe;Locatelli, Anna;Arnoldi, Sara;Magri, Maria Chiara;Bernasconi, Davide;Valsecchi, Maria Grazia;Tagliabue, Paolo Emilio	Effects of antenatal indomethacin on ductus arteriosus early closure and on adverse outcomes in preterm neonates.	Journal Article	eng	10.1080/14767058.2018.1499091
Risk factors: hemodynamic_ductus arteriosus	29806710	2018	Acta paediatrica (Oslo, Norway : 1992)	Ezenwa, B;Pena, E;Schlegel, A;Bapat, R;Shepherd, E G;Nelin, L D	Effects of practice change on outcomes of extremely preterm infants with patent ductus arteriosus.	Journal Article	eng	10.1111/apa.14423
Risk factors: hemodynamic_ductus arteriosus	29695206	2018	The journal of maternal-fetal &amp; neonatal medicine : the official journal of the European Association of Perinatal Medicine, the Federation of Asia and Oceania Perinatal Societies, the International Society of Perinatal Obstetricians	El-Farrash, Rania A;El Shimy, Mohammed S;El-Sakka, Abeer S;Ahmed, Manal G;Abdel-Moez, Dina G	Efficacy and safety of oral paracetamol versus oral ibuprofen for closure of patent ductus arteriosus in preterm infants: a randomized controlled trial.	Randomized Controlled Trial	eng	10.1080/14767058.2018.1470235
Risk factors: hemodynamic_ductus arteriosus	28651469	2017	The journal of maternal-fetal &amp; neonatal medicine : the official journal of the European Association of Perinatal Medicine, the Federation of Asia and Oceania Perinatal Societies, the International Society of Perinatal Obstetricians	Härkin, Pia;Marttila, Riitta;Pokka, Tytti;Saarela, Timo;Hallman, Mikko	Morbidities associated with patent ductus arteriosus in preterm infants. Nationwide cohort study.	Journal Article	eng	10.1080/14767058.2017.1347921
Risk factors: hemodynamic_ductus arteriosus	28396025	2017	The Journal of pediatrics	Liebowitz, Melissa;Clyman, Ronald I	Prophylactic Indomethacin Compared with Delayed Conservative Management of the Patent Ductus Arteriosus in Extremely Preterm Infants: Effects on Neonatal Outcomes.	Journal Article	eng	10.1016/j.jpeds.2017.03.021
Risk factors: hemodynamic_ductus arteriosus	28120591	2017	Acta medica Iranica	Kalani, Majid;Shariat, Mamak;Khalesi, Nasrin;Farahani, Zahra;Ahmadi, Sahar	A Comparison of Early Ibuprofen and Indomethacin Administration to Prevent Intraventricular Hemorrhage Among Preterm Infants.	Randomized Controlled Trial	eng
Risk factors: hemodynamic_ductus arteriosus	28042972	2017	Early human development	Letshwiti, J B;Semberova, J;Pichova, K;Dempsey, E M;Franklin, O M;Miletin, J	A conservative treatment of patent ductus arteriosus in very low birth weight infants.	Journal Article	eng	10.1016/j.earlhumdev.2016.12.008
Risk factors: hemodynamic_ductus arteriosus	27649293	2016	American journal of perinatology	Lokku, Armend;Mirea, Lucia;Lee, Shoo K;Shah, Prakeshkumar S	Trends and Outcomes of Patent Ductus Arteriosus Treatment in Very Preterm Infants in Canada.	Journal Article	eng	10.1055/s-0036-1593351
Risk factors: hemodynamic_ductus arteriosus	27453374	2016	The Journal of pediatrics	Sung, Se In;Chang, Yun Sil;Chun, Ji Young;Yoon, Shin Ae;Yoo, Hye Soo;Ahn, So Yoon;Park, Won Soon	Mandatory Closure Versus Nonintervention for Patent Ductus Arteriosus in Very Preterm Infants.	Journal Article	eng	10.1016/j.jpeds.2016.06.046
Risk factors: hemodynamic_ductus arteriosus	26879388	2016	European journal of pediatrics	Slaughter, Jonathan L;Reagan, Patricia B;Bapat, Roopali V;Newman, Thomas B;Klebanoff, Mark A	Nonsteroidal anti-inflammatory administration and patent ductus arteriosus ligation, a survey of practice preferences at US children's hospitals.	Journal Article	eng	10.1007/s00431-016-2705-y
Risk factors: hemodynamic_ductus arteriosus	26733540	2016	Archives of disease in childhood. Fetal and neonatal edition	Mirza, Hussnain;Laptook, Abbot R;Oh, William;Vohr, Betty R;Stoll, Barbara J;Kandefer, Sarah;Stonestreet, Barbara S	Effects of indomethacin prophylaxis timing on intraventricular haemorrhage and patent ductus arteriosus in extremely low birth weight infants.	Multicenter Study	eng	10.1136/archdischild-2015-309112
Risk factors: hemodynamic_ductus arteriosus	24435507	2014	Pediatric cardiology	Yadav, Sanju;Agarwal, Sheetal;Maria, Arti;Dudeja, Ajay;Dubey, N K;Anand, Puneet;Yadav, Dinesh Kumar	Comparison of oral ibuprofen with oral indomethacin for PDA closure in Indian preterm neonates: a randomized controlled trial.	Randomized Controlled Trial	eng	10.1007/s00246-014-0861-2
Risk factors: hemodynamic_ductus arteriosus	23995978	2013	Scientific reports	Singh, Rachana;Gorstein, Samuel V;Bednarek, Frank;Chou, Joseph H;McGowan, Elisabeth C;Visintainer, Paul F	A predictive model for SIVH risk in preterm infants and targeted indomethacin therapy for prevention.	Journal Article	eng	10.1038/srep02539
Risk factors: hemodynamic_ductus arteriosus	23893268	2013	Archives of disease in childhood. Fetal and neonatal edition	Sellmer, Anna;Bjerre, Jesper Vandborg;Schmidt, Michael Rahbek;McNamara, Patrick J;Hjortdal, Vibeke Elisabeth;Høst, Bente;Bech, Bodil Hammer;Henriksen, Tine Brink	Morbidity and mortality in preterm neonates with patent ductus arteriosus on day 3.	Journal Article	eng	10.1136/archdischild-2013-303816
Risk factors: hemodynamic_ductus arteriosus	23351600	2013	The Journal of pediatrics	Brunner, Barbara;Hoeck, Michaela;Schermer, Elisabeth;Streif, Werner;Kiechl-Kohlendorfer, Ursula	Patent ductus arteriosus, low platelets, cyclooxygenase inhibitors, and intraventricular hemorrhage in very low birth weight preterm infants.	Journal Article	eng	10.1016/j.jpeds.2012.12.035
Risk factors: hemodynamic_ductus arteriosus	22703954	2012	The Journal of pediatrics	Mirea, Lucia;Sankaran, Koravangattu;Seshia, Mary;Ohlsson, Arne;Allen, Alexander C;Aziz, Khalid;Lee, Shoo K;Shah, Prakesh S;Lee, Shoo K;Shah, Prakesh S;Andrews, Wayne;Barrington, Keith;Yee, Wendy;Bullied, Barbara;Canning, Rody;Alvaro, Ruben;da Silva, Orlando;Dow, Kimberly;Dunn, Michael;Harrison, Adele;James, Andrew;Kalapesi, Zarin;Kovacs, Lajos;McMillan, Douglas D;Ohlsson, Arne;Ojah, Cecil;Peliows…	Treatment of patent ductus arteriosus and neonatal mortality/morbidities: adjustment for treatment selection bias.	Journal Article	eng	10.1016/j.jpeds.2012.05.007
Risk factors: hemodynamic_ductus arteriosus	21690109	2011	Pediatrics	Sood, Beena G;Lulic-Botica, Mirjana;Holzhausen, Kelly A;Pruder, Sharon;Kellogg, Holly;Salari, Vali;Thomas, Ron	The risk of necrotizing enterocolitis after indomethacin tocolysis.	Journal Article	eng	10.1542/peds.2011-0265
Risk factors: hemodynamic_ductus arteriosus	19067286	2008	American journal of perinatology	Aranda, Jacob V;Clyman, Ronald;Cox, Blair;Van Overmeire, Bart;Wozniak, Paul;Sosenko, Ilene;Carlo, Waldemar A;Ward, Robert M;Shalwitz, Robert;Baggs, Geraldine;Seth, Anand;Darko, Laszlo	A randomized, double-blind, placebo-controlled trial on intravenous ibuprofen L-lysine for the early closure of nonsymptomatic patent ductus arteriosus within 72 hours of birth in extremely low-birth-weight infants.	Multicenter Study	eng	10.1055/s-0028-1103515
Risk factors: hemodynamic_ductus arteriosus	18285375	2008	Archives of disease in childhood. Fetal and neonatal edition	El-Khuffash, A;Barry, D;Walsh, K;Davis, P G;Molloy, E J	Biochemical markers may identify preterm infants with a patent ductus arteriosus at high risk of death or severe intraventricular haemorrhage.	Journal Article	eng	10.1136/adc.2007.133140
Risk factors: hemodynamic_ductus arteriosus	16356449	2005	The Journal of pediatrics	Ohlsson, Arne;Roberts, Robin S;Schmidt, Barbara;Davis, Peter;Moddeman, Diane;Saigal, Saroj;Solimano, Alfonso;Vincer, Michael;Wright, Linda	Male/female differences in indomethacin effects in preterm infants.	Journal Article	eng	10.1016/j.jpeds.2005.07.032
Risk factors: hemodynamic_ductus arteriosus	16203592	2005	The journal of maternal-fetal &amp; neonatal medicine : the official journal of the European Association of Perinatal Medicine, the Federation of Asia and Oceania Perinatal Societies, the International Society of Perinatal Obstetricians	Friedman, S;Flidel-Rimon, O;Steinberg, M;Shinwell, E S	Indomethacin tocolysis and white matter injury in preterm infants.	Journal Article	eng	10.1080/14767050500199160
Risk factors: hemodynamic_ductus arteriosus	15930213	2005	Pediatrics	Dani, Carlo;Bertini, Giovanna;Pezzati, Marco;Poggi, Chiara;Guerrini, Pietro;Martano, Claudio;Rubaltelli, Firmino F	Prophylactic ibuprofen for the prevention of intraventricular hemorrhage among preterm infants: a multicenter, randomized study.	Journal Article	eng	10.1542/peds.2004-1178
Risk factors: hemodynamic_ductus arteriosus	15580211	2004	The Journal of pediatrics	Ment, Laura R;Vohr, Betty R;Makuch, Robert W;Westerveld, Michael;Katz, Karol H;Schneider, Karen C;Duncan, Charles C;Ehrenkranz, Richard;Oh, William;Philip, Alistair G S;Scott, David T;Allan, Walter C	Prevention of intraventricular hemorrhage by indomethacin in male preterm infants.	Journal Article	eng	10.1016/j.jpeds.2004.07.035
Risk factors: hemodynamic_ductus arteriosus	15567010	2004	Lancet (London, England)	Van Overmeire, Bart;Allegaert, Karel;Casaer, Alexandra;Debauche, Christian;Decaluwé, Wim;Jespers, Ann;Weyler, Joost;Harrewijn, Inge;Langhendries, Jean-Paul	Prophylactic ibuprofen in premature infants: a multicentre, randomised, double-blind, placebo-controlled trial.	Journal Article	eng	10.1016/S0140-6736(04)17477-1
Risk factors: hemodynamic_ductus arteriosus	14602694	2003	Archives of disease in childhood. Fetal and neonatal edition	Osborn, D A;Evans, N;Kluckow, M	Effect of early targeted indomethacin on the ductus arteriosus and blood flow to the upper body and brain in the preterm infant.	Journal Article	eng	10.1136/fn.88.6.f477
Risk factors: hemodynamic_ductus arteriosus	14595076	2003	Pediatrics	Heyman, Eli;Morag, Iris;Batash, David;Keidar, Rimona;Baram, Shaul;Berkovitch, Matitiahu	Closure of patent ductus arteriosus with oral ibuprofen suspension in premature newborns: a pilot study.	Journal Article	eng	10.1542/peds.112.5.e354
Risk factors: hemodynamic_ductus arteriosus	11384697	2001	Obstetrics and gynecology	Suarez, R D;Grobman, W A;Parilla, B V	Indomethacin tocolysis and intraventricular hemorrhage.	Journal Article	eng	10.1016/s0029-7844(01)01356-4
Risk factors: hemodynamic_ductus arteriosus	11174617	2001	The Journal of pediatrics	Van Overmeire, B;Van de Broek, H;Van Laer, P;Weyler, J;Vanhaesebrouck, P	Early versus late indomethacin treatment for patent ductus arteriosus in premature infants with respiratory distress syndrome.	Journal Article	eng	10.1067/mpd.2001.110528
Risk factors: hemodynamic_ductus arteriosus	11106052	2000	Acta paediatrica (Oslo, Norway : 1992)	Dani, C;Bertini, G;Reali, M F;Murru, P;Fabris, C;Vangi, V;Rubaltelli, F F	Prophylaxis of patent ductus arteriosus with ibuprofen in preterm infants.	Journal Article	eng	10.1080/080352500300002598
Risk factors: hemodynamic_ductus arteriosus	10699097	2000	Pediatrics	Ment, L R;Vohr, B;Allan, W;Westerveld, M;Sparrow, S S;Schneider, K C;Katz, K H;Duncan, C C;Makuch, R W	Outcome of children in the indomethacin intraventricular hemorrhage prevention trial.	Journal Article	eng	10.1542/peds.105.3.485
Risk factors: hemodynamic_ductus arteriosus	10664225	2000	European journal of pediatrics	Ojala, R;Ikonen, S;Tammela, O	Perinatal indomethacin treatment and neonatal complications in preterm infants.	Journal Article	eng	10.1007/s004310050040
Risk factors: hemodynamic_ductus arteriosus	10430197	1999	British journal of obstetrics and gynaecology	Panter, K R;Hannah, M E;Amankwah, K S;Ohlsson, A;Jefferies, A L;Farine, D	The effect of indomethacin tocolysis in preterm labour on perinatal outcome: a randomised placebo-controlled trial.	Journal Article	eng	10.1111/j.1471-0528.1999.tb08300.x
Risk factors: hemodynamic_ductus arteriosus	9369826	1997	American journal of obstetrics and gynecology	Macones, G A;Robinson, C A	Is there justification for using indomethacin in preterm labor? An analysis of neonatal risks and benefits.	Journal Article	eng	10.1016/s0002-9378(97)70275-8
Risk factors: hemodynamic_ductus arteriosus	9215169	1997	American journal of obstetrics and gynecology	Parilla, B V;Tamura, R K;Cohen, L S;Clark, E	Lack of effect of antenatal indomethacin on fetal cerebral blood flow.	Journal Article	eng	10.1016/s0002-9378(97)70330-2
Risk factors: hemodynamic_ductus arteriosus	8885951	1996	Pediatrics	Ment, L R;Vohr, B;Oh, W;Scott, D T;Allan, W C;Westerveld, M;Duncan, C C;Ehrenkranz, R A;Katz, K H;Schneider, K C;Makuch, R W	Neurodevelopmental outcome at 36 months' corrected age of preterm infants in the Multicenter Indomethacin Intraventricular Hemorrhage Prevention Trial.	Journal Article	eng
Risk factors: hemodynamic_ductus arteriosus	8627434	1996	The Journal of pediatrics	Couser, R J;Ferrara, T B;Wright, G B;Cabalka, A K;Schilling, C G;Hoekstra, R E;Payne, N R	Prophylactic indomethacin therapy in the first twenty-four hours of life for the prevention of patent ductus arteriosus in preterm infants treated prophylactically with surfactant in the delivery room.	Journal Article	eng	10.1016/s0022-3476(96)80127-2
Risk factors: hemodynamic_ductus arteriosus	8606475	1996	JAMA	Varvarigou, A;Bardin, C L;Beharry, K;Chemtob, S;Papageorgiou, A;Aranda, J V	Early ibuprofen administration to prevent patent ductus arteriosus in premature newborn infants.	Journal Article	eng
Risk factors: hemodynamic_ductus arteriosus	7936519	1994	Obstetrics and gynecology	Lunt, C C;Satin, A J;Barth, W H;Hankins, G D	The effect of indomethacin tocolysis on maternal coagulation status.	Journal Article	eng
Risk factors: hemodynamic_ductus arteriosus	1420623	1992	Biology of the neonate	Saliba, E;Autret, E;Nasr, C;Suc, A L;Laugier, J	Perinatal pharmacology and cerebral blood flow.	Journal Article	eng	10.1159/000243879
Complications: hydrocephalus	29987373	2018	Child's nervous system : ChNS : official journal of the International Society for Pediatric Neurosurgery	Han, Rowland H;McKinnon, Andrew;CreveCoeur, Travis S;Baksh, Brandon S;Mathur, Amit M;Smyser, Christopher D;Strahle, Jennifer M;Olsen, Margaret A;Limbrick, David D	Predictors of mortality for preterm infants with intraventricular hemorrhage: a population-based study.	Journal Article	eng	10.1007/s00381-018-3897-4
Complications: hydrocephalus	29726792	2018	Journal of neurosurgery. Pediatrics	Bock, Hans Christoph;Feldmann, Jacqueline;Ludwig, Hans Christoph	Early surgical management and long-term surgical outcome for intraventricular hemorrhage-related posthemorrhagic hydrocephalus in shunt-treated premature infants.	Journal Article	eng	10.3171/2018.1.PEDS17537
Complications: hydrocephalus	29440132	2018	Archives of disease in childhood. Fetal and neonatal edition	de Vries, Linda S;Groenendaal, Floris;Liem, Kian D;Heep, Axel;Brouwer, Annemieke J;van 't Verlaat, Ellen;Benavente-Fernández, Isabel;van Straaten, Henrica Lm;van Wezel-Meijler, Gerda;Smit, Bert J;Govaert, Paul;Woerdeman, Peter A;Whitelaw, Andrew;K, Han;S, Steggerda;Mjnl, Benders;J, Dudink;Hj, Ter Horst;Kp, Dijkman;D, Ley;V, Fellman;Tr, De Haan;T, Agut Quijano;U, Barcik;A, Mathur;Am, Graca	Treatment thresholds for intervention in posthaemorrhagic ventricular dilation: a randomised controlled trial.	Multicenter Study	eng	10.1136/archdischild-2017-314206
Complications: hydrocephalus	28941226	2017	Pediatric pulmonology	McGrath-Morrow, Sharon A;Ahn, Edward S;Collaco, Joseph M	Respiratory outcomes after initial hospital discharge in children with ventricular shunts and bronchopulmonary dysplasia.	Journal Article	eng	10.1002/ppul.23792
Complications: hydrocephalus	27687144	2016	British journal of neurosurgery	Kumar, Naveen;Al-Faiadh, Wisam;Tailor, Jignesh;Mallucci, Conor;Chandler, Chris;Bassi, Sanj;Pettorini, Benedetta;Zebian, Bassel	Neonatal post-haemorrhagic hydrocephalus in the UK: a survey of current practice.	Journal Article	eng	10.1080/02688697.2016.1226260
Complications: hydrocephalus	26565942	2015	Journal of neurosurgery. Pediatrics	Christian, Eisha A;Melamed, Edward F;Peck, Edwin;Krieger, Mark D;McComb, J Gordon	Surgical management of hydrocephalus secondary to intraventricular hemorrhage in the preterm infant.	Journal Article	eng	10.3171/2015.6.PEDS15132
Complications: hydrocephalus	26248674	2015	Child's nervous system : ChNS : official journal of the International Society for Pediatric Neurosurgery	Wang, Joanna Y;Jackson, Eric M;Jallo, George I;Ahn, Edward S	Shunt revision requirements after posthemorrhagic hydrocephalus of prematurity: insight into the time course of shunt dependency.	Journal Article	eng	10.1007/s00381-015-2865-5
Complications: hydrocephalus	26030328	2015	Journal of neurosurgery. Pediatrics	Radic, Julia A E;Vincer, Michael;McNeely, P Daniel	Temporal trends of intraventricular hemorrhage of prematurity in Nova Scotia from 1993 to 2012.	Journal Article	eng	10.3171/2014.11.PEDS14363
Complications: hydrocephalus	25479576	2014	Journal of neurosurgery. Pediatrics	Spader, Heather S;Hertzler, Dean A;Kestle, John R W;Riva-Cambrin, Jay	Risk factors for infection and the effect of an institutional shunt protocol on the incidence of ventricular access device infections in preterm infants.	Journal Article	eng	10.3171/2014.9.PEDS14215
Complications: hydrocephalus	25148212	2014	Journal of neurosurgery. Pediatrics	Wang, Joanna Y;Amin, Anubhav G;Jallo, George I;Ahn, Edward S	Ventricular reservoir versus ventriculosubgaleal shunt for posthemorrhagic hydrocephalus in preterm infants: infection risks and ventriculoperitoneal shunt rate.	Journal Article	eng	10.3171/2014.7.PEDS13552
Complications: hydrocephalus	24950469	2014	Journal of neurosurgery. Pediatrics	Ingram, Martha-Conley E;Huguenard, Anna L;Miller, Brandon A;Chern, Joshua J	Poor correlation between head circumference and cranial ultrasound findings in premature infants with intraventricular hemorrhage.	Journal Article	eng	10.3171/2014.5.PEDS13602
Complications: hydrocephalus	22938077	2012	Journal of neurosurgery. Pediatrics	Alan, Nima;Manjila, Sunil;Minich, Nori;Bass, Nancy;Cohen, Alan R;Walsh, Michele;Robinson, Shenandoah	Reduced ventricular shunt rate in very preterm infants with severe intraventricular hemorrhage: an institutional experience.	Journal Article	eng	10.3171/2012.7.PEDS11504
Complications: hydrocephalus	22591810	2012	European journal of paediatric neurology : EJPN : official journal of the European Paediatric Neurology Society	Bassan, Haim;Eshel, Rina;Golan, Inbal;Kohelet, David;Ben Sira, Liat;Mandel, Dror;Levi, Loren;Constantini, Shlomi;Beni-Adani, Liana;Marom, Ronella;Dolberg, Shaul;Berger, Irit;Barak, Mila;Mimouni, Francis B;Baroz, Beni;Arad, Ilan;Engelhard, Dan;Peleg, Ofra;Dolfin, Tzipora;Arbel, Eliana;Reich, Dani;Peniakov, Marina;Felser, Klari;Hussam, Omri;Nijim, Yousif;Bental, Yoram;Shiff, Yakov;Weisbrod, Meir;Ba…	Timing of external ventricular drainage and neurodevelopmental outcome in preterm infants with posthemorrhagic hydrocephalus.	Journal Article	eng	10.1016/j.ejpn.2012.04.002
Complications: hydrocephalus	22546024	2012	Journal of neurosurgery. Pediatrics	Riva-Cambrin, Jay;Shannon, Chevis N;Holubkov, Richard;Whitehead, William E;Kulkarni, Abhaya V;Drake, James;Simon, Tamara D;Browd, Samuel R;Kestle, John R W;Wellons, John C;Kestle, John;Riva-Cambrin, Jay;Walker, Marion;Bach, Tracey;Langley, Marcie;Yearley, Jeff;Holubkov, Richard;Miskin, Michelle;Kulkarni, Abhaya;Drake, James M;O'Donnell, Lindsay;Oakes, Jerry;Wellons, John;Shannon, Chevis;Whitehead…	Center effect and other factors influencing temporization and shunting of cerebrospinal fluid in preterm infants with intraventricular hemorrhage.	Journal Article	eng	10.3171/2012.1.PEDS11292
Complications: hydrocephalus	20811897	2010	Child's nervous system : ChNS : official journal of the International Society for Pediatric Neurosurgery	Chun, Hyoung-Joon;Lee, Youngjoon;Park, Hyun-Kyung;Kim, Young Soo	Neuroendoscopic fenestration of the foramen of Monro without septostomy for unilateral hydrocephalus following neonatal intraventricular hemorrhage.	Journal Article	eng	10.1007/s00381-010-1272-1
Complications: hydrocephalus	20809705	2010	Journal of neurosurgery. Pediatrics	Limbrick, David D;Mathur, Amit;Johnston, James M;Munro, Rebecca;Sagar, James;Inder, Terrie;Park, Tae Sung;Leonard, Jeffrey L;Smyth, Matthew D	Neurosurgical treatment of progressive posthemorrhagic ventricular dilation in preterm infants: a 10-year single-institution study.	Journal Article	eng	10.3171/2010.5.PEDS1010
Complications: hydrocephalus	20694557	2010	Child's nervous system : ChNS : official journal of the International Society for Pediatric Neurosurgery	Elgamal, Essam A;El-Dawlatly, Abdel-Azim;Murshid, Waleed R;El-Watidy, Sherif M F;Jamjoom, Zain Al-Abedin B	Endoscopic third ventriculostomy for hydrocephalus in children younger than 1 year of age.	Journal Article	eng	10.1007/s00381-010-1254-3
Complications: hydrocephalus	17403819	2007	Pediatrics	Whitelaw, Andrew;Evans, David;Carter, Michael;Thoresen, Marianne;Wroblewska, Jolanta;Mandera, Marek;Swietlinski, Janusz;Simpson, Judith;Hajivassiliou, Constantinos;Hunt, Linda P;Pople, Ian	Randomized clinical trial of prevention of hydrocephalus after intraventricular hemorrhage in preterm infants: brain-washing versus tapping fluid.	Multicenter Study	eng	10.1542/peds.2006-2841
Complications: hydrocephalus	16256848	2005	Surgical neurology	Kazan, Saim;Güra, Aşkin;Uçar, Tanju;Korkmaz, Emre;Ongun, Hakan;Akyuz, Mahmut	Hydrocephalus after intraventricular hemorrhage in preterm and low-birth weight infants: analysis of associated risk factors for ventriculoperitoneal shunting.	Journal Article	eng	10.1016/j.surneu.2005.07.035
Complications: hydrocephalus	14556030	2003	Child's nervous system : ChNS : official journal of the International Society for Pediatric Neurosurgery	Olischar, M;Klebermass, K;Kuhle, S;Hulek, M;Messerschmidt, A;Weninger, M	Progressive posthemorrhagic hydrocephalus leads to changes of amplitude-integrated EEG activity in preterm infants.	Journal Article	eng	10.1007/s00381-003-0809-y
Complications: hydrocephalus	12908116	2003	Child's nervous system : ChNS : official journal of the International Society for Pediatric Neurosurgery	Scavarda, D;Bednarek, N;Litre, F;Koch, C;Lena, G;Morville, P;Rousseaux, P	Acquired aqueductal stenosis in preterm infants: an indication for neuroendoscopic third ventriculostomy.	Journal Article	eng	10.1007/s00381-003-0805-2
Complications: hydrocephalus	12763331	2003	Journal of clinical neuroscience : official journal of the Neurosurgical Society of Australasia	Yapicioğlu, Hacer;Narli, Nejat;Satar, Mehmet;Soyupak, Süreyya;Altunbaşak, Sakir	Intraventricular streptokinase for the treatment of posthaemorrhagic hydrocephalus of preterm.	Journal Article	eng	10.1016/s0967-5868(03)00028-6
Complications: hydrocephalus	11533324	2001	Pediatrics	Kennedy, C R;Ayers, S;Campbell, M J;Elbourne, D;Hope, P;Johnson, A	Randomized, controlled trial of acetazolamide and furosemide in posthemorrhagic ventricular dilation in infancy: follow-up at 1 year.	Journal Article	eng	10.1542/peds.108.3.597
Complications: hydrocephalus	11275466	2001	Pediatric neurology	Prats, J M;López-Heredia, J;Gener, B;Freijo, M M;Garaizar, C	Multilocular hydrocephalus: ultrasound studies of origin and development.	Journal Article	eng	10.1016/s0887-8994(00)00246-0
Complications: hydrocephalus	9973678	1999	Pediatric neurosurgery	Hudgins, R J;Boydston, W R;Gilreath, C L	Treatment of posthemorrhagic hydrocephalus in the preterm infant with a ventricular access device.	Journal Article	eng	10.1159/000028744
Complications: hydrocephalus	9628293	1998	Acta paediatrica (Oslo, Norway : 1992)	Fernell, E;Hagberg, G	Infantile hydrocephalus: declining prevalence in preterm infants.	Journal Article	eng	10.1080/08035259850156968
Complications: hydrocephalus	9390696	1997	Pediatric neurology	Hansen, A R;Volpe, J J;Goumnerova, L C;Madsen, J R	Intraventricular urokinase for the treatment of posthemorrhagic hydrocephalus.	Journal Article	eng	10.1016/s0887-8994(97)00130-6
Complications: hydrocephalus	29255191	2017	Journal of perinatology : official journal of the California Perinatal Association	Obeid, Rawad;Chang, Taeun;Bluth, Eresha;Forsythe, Caitlin;Jacobs, Marni;Bulas, Dorothy;Oluigbo, Chima;Penn, Anna	The use of clinical examination and cranial ultrasound in the diagnosis and management of post-hemorrhagic ventricular dilation in extremely premature infants.	Journal Article	eng	10.1038/s41372-017-0017-3
Complications: hydrocephalus	22898993	2012	American journal of perinatology	Srinivasakumar, Preethi;Limbrick, David;Munro, Rebecca;Mercer, Deanna;Rao, Rakesh;Inder, Terrie;Mathur, Amit	Posthemorrhagic ventricular dilatation-impact on early neurodevelopmental outcome.	Journal Article	eng	10.1055/s-0032-1323581
Complications: hydrocephalus	11158515	2001	Pediatric research	Savman, K;Nilsson, U A;Blennow, M;Kjellmer, I;Whitelaw, A	Non-protein-bound iron is elevated in cerebrospinal fluid from preterm infants with posthemorrhagic ventricular dilatation.	Journal Article	eng	10.1203/00006450-200102000-00013
Complications: hydrocephalus	8038528	1994	Acta paediatrica (Oslo, Norway : 1992)	Whitelaw, A;Mowinckel, M C;Larsen, M L;Røkås, E;Abildgaard, U	Intraventricular streptokinase increases cerebrospinal fluid D dimer in preterm infants with posthaemorrhagic ventricular dilatation.	Journal Article	eng	10.1111/j.1651-2227.1994.tb18092.x
Complications: hydrocephalus	1863129	1991	Archives of disease in childhood	Whitelaw, A;Creighton, L;Gaffney, P	Fibrinolysis in cerebrospinal fluid after intraventricular haemorrhage.	Journal Article	eng	10.1136/adc.66.7_spec_no.808
Complications: hydrocephalus	2213391	1990	The Journal of pediatrics	Brann, B S;Qualls, C;Papile, L;Wells, L;Werner, S	Measurement of progressive cerebral ventriculomegaly in infants after grades III and IV intraventricular hemorrhages.	Journal Article	eng	10.1016/s0022-3476(05)80701-2
Neuroprotection: magnesium	30122071	2018	The journal of maternal-fetal &amp; neonatal medicine : the official journal of the European Association of Perinatal Medicine, the Federation of Asia and Oceania Perinatal Societies, the International Society of Perinatal Obstetricians	Cuff, Ryan D;Sullivan, Scott A;Chang, Eugene Y	Impact of dosing schedule on uptake of neuroprotective magnesium sulfate.	Journal Article	eng	10.1080/14767058.2018.1513482
Neuroprotection: magnesium	21834608	2011	Journal of perinatal medicine	Basu, Sudeepta Kumar;Chickajajur, Vijay;Lopez, Vivian;Bhutada, Alok;Pagala, Murali;Rastogi, Shantanu	Immediate clinical outcomes in preterm neonates receiving antenatal magnesium for neuroprotection.	Journal Article	eng	10.1515/JPM.2011.094
Neuroprotection: magnesium	21625843	2011	Indian journal of pediatrics	Petrova, Anna;Mehta, Rajeev	Magnesium sulfate tocolysis and intraventricular hemorrhage in very preterm infants.	Journal Article	eng	10.1007/s12098-011-0440-y
Neuroprotection: magnesium	15695983	2005	American journal of obstetrics and gynecology	Di Renzo, Gian Carlo;Mignosa, Marcella;Gerli, Sandro;Burnelli, Liliana;Luzi, Giuseppe;Clerici, Graziano;Taddei, Fabiana;Marinelli, Doretta;Bragetti, Patrizia;Mezzetti, Daniele;Della Torre, Benedetta;Fantauzzi, Alessandra;Lungarotti, Maria Serena	The combined maternal administration of magnesium sulfate and aminophylline reduces intraventricular hemorrhage in very preterm neonates.	Journal Article	eng	10.1016/j.ajog.2004.07.078
Neuroprotection: magnesium	15496867	2004	Journal of perinatology : official journal of the California Perinatal Association	Mittendorf, Robert;Kuban, Karl;Pryde, Peter G;Gianopoulos, John G;Yousefzadeh, David	Antenatal risk factors associated with the development of lenticulostriate vasculopathy (LSV) in neonates.	Journal Article	eng	10.1038/sj.jp.7211212
Neuroprotection: magnesium	15254561	2004	Journal of perinatology : official journal of the California Perinatal Association	Mittendorf, Robert;Covert, Robert;Pryde, Peter G;Lee, Kwang-Sun;Ben-Ami, Tamar;Yousefzadeh, David	Association between lenticulostriate vasculopathy (LSV) and neonatal intraventricular hemorrhage (IVH).	Journal Article	eng	10.1038/sj.jp.7211173
Neuroprotection: magnesium	12420842	2002	The journal of maternal-fetal &amp; neonatal medicine : the official journal of the European Association of Perinatal Medicine, the Federation of Asia and Oceania Perinatal Societies, the International Society of Perinatal Obstetricians	Elimian, A;Verma, R;Ogburn, P;Wiencek, V;Spitzer, A;Quirk, J G	Magnesium sulfate and neonatal outcomes of preterm neonates.	Journal Article	eng	10.1080/jmf.12.2.118.122
Neuroprotection: magnesium	12066082	2002	American journal of obstetrics and gynecology	Mittendorf, Robert;Dambrosia, James;Pryde, Peter G;Lee, Kwang-Sun;Gianopoulos, John G;Besinger, Richard E;Tomich, Paul G	Association between the use of antenatal magnesium sulfate in preterm labor and adverse health outcomes in infants.	Journal Article	eng	10.1067/mob.2002.123544
Neuroprotection: magnesium	12032519	2002	The Journal of pediatrics	Mittendorf, Robert;Dambrosia, James;Dammann, Olaf;Pryde, Peter G;Lee, Kwang-Sun;Ben-Ami, Tamar E;Yousefzadeh, David	Association between maternal serum ionized magnesium levels at delivery and neonatal intraventricular hemorrhage.	Journal Article	eng	10.1067/mpd.2002.123283
Neuroprotection: magnesium	11430960	2001	Obstetrics and gynecology	Mittendorf, R;Covert, R;Elin, R;Pryde, P G;Khoshnood, B;Lee, K	Umbilical cord serum ionized magnesium level and total pediatric mortality.	Journal Article	eng	10.1016/s0029-7844(01)01398-9
Neuroprotection: magnesium	11167206	2001	Acta obstetricia et gynecologica Scandinavica	Ghidini, A;Espada, R A;Spong, C Y	Does exposure to magnesium sulfate in utero decrease the risk of necrotizing enterocolitis in premature infants?	Journal Article	eng
Neuroprotection: magnesium	10074987	1999	Obstetrics and gynecology	Canterino, J C;Verma, U L;Visintainer, P F;Figueroa, R;Klein, S A;Tejani, N A	Maternal magnesium sulfate and the development of neonatal periventricular leucomalacia and intraventricular hemorrhage.	Journal Article	eng	10.1016/s0029-7844(98)00455-4
Neuroprotection: magnesium	9343281	1997	Acta paediatrica (Oslo, Norway : 1992)	Stigson, L;Kjellmer, I	Serum levels of magnesium at birth related to complications of immaturity.	Journal Article	eng	10.1111/j.1651-2227.1997.tb15185.x
Neuroprotection: magnesium	9308972	1997	Pediatric neurology	Perlman, J M;Risser, R C;Gee, J B	Pregnancy-induced hypertension and reduced intraventricular hemorrhage in preterm infants.	Journal Article	eng	10.1016/s0887-8994(97)00073-8
Neuroprotection: magnesium	26513273	2015	The journal of maternal-fetal &amp; neonatal medicine : the official journal of the European Association of Perinatal Medicine, the Federation of Asia and Oceania Perinatal Societies, the International Society of Perinatal Obstetricians	Ogata, Joice Fabiola Meneguel;Fonseca, Marcelo Cunio Machado;de Almeida, Maria Fernanda Branco;Guinsburg, Ruth	Antenatal corticosteroids: analytical decision model and economic analysis in a Brazilian cohort of preterm infants.	Journal Article	eng	10.3109/14767058.2015.1111331
Neuroprotection: magnesium	26007315	2015	American journal of perinatology	Shimokaze, Tomoyuki;Saito, Emi;Akaba, Kazuhiro	Increased Incidence of Late-Onset Circulatory Collapse after Changing Clinical Practice: A Retrospective Investigation of Causative Factors.	Journal Article	eng	10.1055/s-0035-1552933
Neuroprotection: magnesium	23770471	2013	American journal of obstetrics and gynecology	Zephyrin, Laurie C;Hong, Kimberly N;Wapner, Ronald J;Peaceman, Alan M;Sorokin, Yoram;Dudley, Donald J;Iams, Jay D;Harper, Margaret;Caritis, Steve N;Mercer, Brian M;Thorp, John M;Ramin, Susan M;Rouse, Dwight J;Sibai, Baha	Gestational age-specific risks vs benefits of multicourse antenatal corticosteroids for preterm labor.	Journal Article	eng	10.1016/j.ajog.2013.06.009
Neuroprotection: magnesium	22770106	2012	Pediatrics and neonatology	Wang, Ya-Chen;Tseng, Hsing-I;Yang, San-Nan;Lu, Chu-Chong;Wu, Jiunn-Ren;Dai, Zen-Kong;Hsu, Jong-Hau;Chen, Hsiu-Lin	Effects of antenatal corticosteroids on neonatal outcomes in very-low-birth-weight preterm newborns: a 10-year retrospective study in a medical center.	Journal Article	eng	10.1016/j.pedneo.2012.04.004
Neuroprotection: magnesium	22147379	2011	JAMA	Carlo, Waldemar A;McDonald, Scott A;Fanaroff, Avroy A;Vohr, Betty R;Stoll, Barbara J;Ehrenkranz, Richard A;Andrews, William W;Wallace, Dennis;Das, Abhik;Bell, Edward F;Walsh, Michele C;Laptook, Abbot R;Shankaran, Seetha;Poindexter, Brenda B;Hale, Ellen C;Newman, Nancy S;Davis, Alexis S;Schibler, Kurt;Kennedy, Kathleen A;Sánchez, Pablo J;Van Meurs, Krisa P;Goldberg, Ronald N;Watterberg, Kristi L;F…	Association of antenatal corticosteroids with mortality and neurodevelopmental outcomes among infants born at 22 to 25 weeks' gestation.	Journal Article	eng	10.1001/jama.2011.1752
Neuroprotection: magnesium	19101390	2008	Lancet (London, England)	Murphy, Kellie E;Hannah, Mary E;Willan, Andrew R;Hewson, Sheila A;Ohlsson, Arne;Kelly, Edmond N;Matthews, Stephen G;Saigal, Saroj;Asztalos, Elizabeth;Ross, Susan;Delisle, Marie-France;Amankwah, Kofi;Guselle, Patricia;Gafni, Amiram;Lee, Shoo K;Armson, B Anthony;Murphy, K E;Amankwah, K;Armson, B A;El Asztalos, NA;Delisle, M-F;Gafni, A;Guselle, P;Hannah, M E;Hewson, S A;Kelly, E N;Lee, S K;Matthews,…	Multiple courses of antenatal corticosteroids for preterm birth (MACS): a randomised controlled trial.	Multicenter Study	eng	10.1016/S0140-6736(08)61929-7
Neuroprotection: magnesium	17466700	2007	American journal of obstetrics and gynecology	Ring, Allison M;Garland, Jeffery S;Stafeil, Brian R;Carr, Margaret H;Peckman, Gail S;Pircon, Richard A	The effect of a prolonged time interval between antenatal corticosteroid administration and delivery on outcomes in preterm neonates: a cohort study.	Multicenter Study	eng	10.1016/j.ajog.2006.12.018
Neuroprotection: magnesium	12907112	2003	Obstetrics and gynecology	Elimian, Andrew;Figueroa, Reinaldo;Spitzer, Alan R;Ogburn, Paul L;Wiencek, Vandy;Quirk, J Gerald	Antenatal corticosteroids: are incomplete courses beneficial?	Journal Article	eng	10.1016/s0029-7844(03)00485-x
Neuroprotection: magnesium	11893433	2002	Early human development	Wijnberger, Lia D E;Mostert, Johanneke M;van Dam, Karen I;Mol, Ben W J;Brouwers, Hens;Visser, Gerard H A	Comparison of single and repeated antenatal corticosteroid therapy to prevent neonatal death and morbidity in the preterm infant.	Journal Article	eng	10.1016/s0378-3782(01)00248-1
Neuroprotection: magnesium	11585480	2001	JAMA	Guinn, D A;Atkinson, M W;Sullivan, L;Lee, M;MacGregor, S;Parilla, B V;Davies, J;Hanlon-Lundberg, K;Simpson, L;Stone, J;Wing, D;Ogasawara, K;Muraskas, J	Single vs weekly courses of antenatal corticosteroids for women at risk of preterm delivery: A randomized controlled trial.	Journal Article	eng	10.1001/jama.286.13.1581
Neuroprotection: magnesium	11165602	2001	Obstetrics and gynecology	Goldenberg, R L;Wright, L L	Repeated courses of antenatal corticosteroids.	Journal Article	eng	10.1016/s0029-7844(00)01153-4
Neuroprotection: magnesium	10902829	2000	The Journal of maternal-fetal medicine	Smith, L M;Qureshi, N;Chao, C R	Effects of single and multiple courses of antenatal glucocorticoids in preterm newborns less than 30 weeks' gestation.	Journal Article	eng	10.1002/(SICI)1520-6661(200003/04)9:2&lt;131::AID-MFM9&gt;3.0.CO;2-M
Neuroprotection: magnesium	10492099	1999	British journal of obstetrics and gynaecology	Alfirevic, Z;Boer, K;Borcklehurst, P;Buimer, M;Elbourne, D;Kok, J;Tansey, S	Two trials of antenatal thyrotrophin-releasing hormone for fetal maturation: stopping before the due date. Antenatal TRH Trial and the Thyroneth Trial Groups.	Journal Article	eng	10.1111/j.1471-0528.1999.tb08427.x
Neuroprotection: magnesium	9932550	1999	Obstetrics and gynecology	Elimian, A;Verma, U;Canterino, J;Shah, J;Visintainer, P;Tejani, N	Effectiveness of antenatal steroids in obstetric subgroups.	Journal Article	eng	10.1016/s0029-7844(98)00400-1
Neuroprotection: magnesium	9351778	1997	Obstetrics and gynecology	Gardner, M O;Papile, L A;Wright, L L	Antenatal corticosteroids in pregnancies complicated by preterm premature rupture of membranes.	Journal Article	eng	10.1016/S0029-7844(97)00404-3
Neuroprotection: magnesium	8717561	1995	The Australian &amp; New Zealand journal of obstetrics &amp; gynaecology	Tucker, L;Hoff, C;Peevy, K;Brost, B;Holland, S;Calhoun, B C	The effects of antenatal steroid use in premature rupture of membranes.	Journal Article	eng	10.1111/j.1479-828x.1995.tb02149.x
Neuroprotection: magnesium	7671844	1995	Early human development	Spinillo, A;Capuzzo, E;Ometto, A;Stronati, M;Baltaro, F;Iasci, A	Value of antenatal corticosteroid therapy in preterm birth.	Journal Article	eng	10.1016/0378-3782(95)01638-j
Risk factors: delivery	30682601	2019	European journal of obstetrics, gynecology, and reproductive biology	Schmidt, Stephan;Norman, Mikael;Misselwitz, Bjorn;Piedvache, Aurélie;Huusom, Lene D;Varendi, Heili;Barros, Henrique;Cammu, Hendrik;Blondel, Béatrice;Dudenhausen, Joachim;Zeitlin, Jennifer;Weber, Tom	Mode of delivery and mortality and morbidity for very preterm singleton infants in a breech position: A European cohort study.	Journal Article	eng	10.1016/j.ejogrb.2019.01.003
Risk factors: delivery	30502314	2018	Journal of obstetric, gynecologic, and neonatal nursing : JOGNN	Avorgbedor, Forgive;Silva, Susan;Merwin, Elizabeth;Blumenthal, James A;Holditch-Davis, Diane	Health, Physical Growth, and Neurodevelopmental Outcomes in Preterm Infants of Women With Hypertensive Disorders of Pregnancy.	Journal Article	eng	10.1016/j.jogn.2018.10.003
Risk factors: delivery	30224843	2018	Journal of obstetrics and gynaecology of India	Sharma, Nidhi;Srinivasan, Sunayana;Srinivasan, K Jayashree;Nadhamuni, Kulasekaran	Role of Aspirin in High Pulsatility Index of Uterine Artery: A Consort Study.	Journal Article	eng	10.1007/s13224-017-1058-4
Risk factors: delivery	29190847	2017	American journal of perinatology	Tita, Alan T;Doherty, Lindsay;Roberts, Jim M;Myatt, Leslie;Leveno, Kenneth J;Varner, Michael W;Wapner, Ronald J;Thorp, John M;Mercer, Brian M;Peaceman, Alan;Ramin, Susan M;Carpenter, Marshall W;Iams, Jay;Sciscione, Anthony;Harper, Margaret;Tolosa, Jorge E;Saade, George R;Sorokin, Yoram	Adverse Maternal and Neonatal Outcomes in Indicated Compared with Spontaneous Preterm Birth in Healthy Nulliparas: A Secondary Analysis of a Randomized Trial.	Multicenter Study	eng	10.1055/s-0037-1608787
Risk factors: delivery	29016494	2017	Obstetrics and gynecology	Kuper, Spencer G;Sievert, Rachel A;Steele, Robin;Biggio, Joseph R;Tita, Alan T;Harper, Lorie M	Maternal and Neonatal Outcomes in Indicated Preterm Births Based on the Intended Mode of Delivery.	Journal Article	eng	10.1097/AOG.0000000000002320
Risk factors: delivery	28934915	2017	The journal of maternal-fetal &amp; neonatal medicine : the official journal of the European Association of Perinatal Medicine, the Federation of Asia and Oceania Perinatal Societies, the International Society of Perinatal Obstetricians	Gamaleldin, Islam;Harding, David;Siassakos, Dimitrios;Draycott, Tim;Odd, David	Significant intraventricular hemorrhage is more likely in very preterm infants born by vaginal delivery: a multi-centre retrospective cohort study.	Multicenter Study	eng	10.1080/14767058.2017.1383980
Risk factors: delivery	28870155	2017	BMC pregnancy and childbirth	van Zijl, Maud D;Koullali, Bouchra;Naaktgeboren, Christiana A;Schuit, Ewoud;Bekedam, Dick J;Moll, Etelka;Oudijk, Martijn A;van Baal, Wilhelmina M;de Boer, Marjon A;Visser, Henricus;van Drongelen, Joris;van de Made, Flip W;Vollebregt, Karlijn C;Muller, Moira A;Bekker, Mireille N;Brons, Jozien T J;Sueters, Marieke;Langenveld, Josje;Franssen, Maureen T;Schuitemaker, Nico W;van Beek, Erik;Scheepers, …	Pessary or Progesterone to Prevent Preterm delivery in women with short cervical length: the Quadruple P randomised controlled trial.	Multicenter Study	eng	10.1186/s12884-017-1454-x
Risk factors: delivery	28526452	2017	American journal of obstetrics and gynecology	Ning, Angela;Vladutiu, Catherine J;Dotters-Katz, Sarah K;Goodnight, William H;Manuck, Tracy A	Gestational age at initiation of 17-alpha hydroxyprogesterone caproate and recurrent preterm birth.	Journal Article	eng	10.1016/j.ajog.2017.05.022
Risk factors: delivery	28363188	2017	European journal of obstetrics, gynecology, and reproductive biology	Humberg, Alexander;Härtel, Christoph;Paul, Pia;Hanke, Kathrin;Bossung, Verena;Hartz, Annika;Fasel, Laura;Rausch, Tanja K;Rody, Achim;Herting, Egbert;Göpel, Wolfgang	Delivery mode and intraventricular hemorrhage risk in very-low-birth-weight infants: Observational data of the German Neonatal Network.	Journal Article	eng	10.1016/j.ejogrb.2017.03.032
Risk factors: delivery	28267444	2017	American journal of obstetrics and gynecology	Garite, Thomas J;Combs, C Andrew;Maurel, Kimberly;Das, Anita;Huls, Kevin;Porreco, Richard;Reisner, Dale;Lu, George;Bush, Melissa;Morris, Bruce;Bleich, April;Mallory, Kimberly;Bono, Jasmin;Artis, Dawn;Weis, Guadalupe;Rael, Julie;Lech, Jeri;Swearingen, Kathleen;Braescu, Ana;Games, Michelle;Mullen, Gloria;Engelke, Charlotte;Yeoman, Julia;Rigdon, Jillian;Tyler, Willa;Garza, Fonda	A multicenter prospective study of neonatal outcomes at less than 32 weeks associated with indications for maternal admission and delivery.	Multicenter Study	eng	10.1016/j.ajog.2017.02.043
Risk factors: delivery	28128518	2017	BJOG : an international journal of obstetrics and gynaecology	van Oostwaard, M F;van Eerden, L;de Laat, M W;Duvekot, J J;Erwich, Jjhm;Bloemenkamp, Kwm;Bolte, A C;Bosma, Jpf;Koenen, S V;Kornelisse, R F;Rethans, B;van Runnard Heimel, P;Scheepers, Hcj;Ganzevoort, W;Mol, Bwj;de Groot, C J;Gaugler-Senden, Ipm	Maternal and neonatal outcomes in women with severe early onset pre-eclampsia before 26 weeks of gestation, a case series.	Journal Article	eng	10.1111/1471-0528.14512
Risk factors: delivery	27567363	2016	European journal of obstetrics, gynecology, and reproductive biology	Nijman, Tobias A J;van Vliet, Elvira O G;Naaktgeboren, Christiana A;Oude Rengerink, Katrien;de Lange, Thomas S;Bax, Caroline J;Bloemenkamp, Kitty W M;van Eyck, Jim;Kok, Marjolein;Scheepers, Hubertina C J;Woiski, Mallory;Franx, Arie;Mol, Ben Willem J;Oudijk, Martijn A	Nifedipine versus placebo in the treatment of preterm prelabor rupture of membranes: a randomized controlled trial: Assessment of perinatal outcome by use of tocolysis in early labor-APOSTEL IV trial.	Randomized Controlled Trial	eng	10.1016/j.ejogrb.2016.08.024
Risk factors: delivery	27326415	2016	International journal of reproductive biomedicine (Yazd, Iran)	Azargoon, Azam;Ghorbani, Raheb;Aslebahar, Fereshteh	Vaginal progesterone on the prevention of preterm birth and neonatal complications in high risk women: A randomized placebo-controlled double-blind study.	Journal Article	eng
Risk factors: delivery	26015815	2015	Journal of clinical medicine research	Mamopoulos, Apostolos;Petousis, Stamatios;Tsimpanakos, John;Masouridou, Sophia;Kountourelli, Kelly;Margioula-Siarkou, Chrysoula;Papouli, Maria;Rousso, David	Birth weight independently affects morbidity and mortality of extremely preterm neonates.	Journal Article	eng	10.14740/jocmr2075w
Risk factors: delivery	25730227	2015	Obstetrics and gynecology	Mendez-Figueroa, Hector;Chauhan, Suneet P;Pedroza, Claudia;Refuerzo, Jerrie S;Dahlke, Joshua D;Rouse, Dwight J	Preterm cesarean delivery for nonreassuring fetal heart rate: neonatal and neurologic morbidity.	Multicenter Study	eng	10.1097/AOG.0000000000000673
Risk factors: delivery	25324435	2014	Journal of perinatal medicine	Jeremic, Katarina;Stefanovic, Aleksandar;Dotlic, Jelena;Stojnic, Jelena;Kadija, Sasa;Vilendecic, Zoran;Janjic, Tijana;Jeremic, Jelena	Neonatal outcome in pregnant patients with antiphospholipid syndrome.	Journal Article	eng	10.1515/jpm-2014-0118
Risk factors: delivery	23924878	2013	Lancet (London, England)	Liem, Sophie;Schuit, Ewoud;Hegeman, Maud;Bais, Joke;de Boer, Karin;Bloemenkamp, Kitty;Brons, Jozien;Duvekot, Hans;Bijvank, Bas Nij;Franssen, Maureen;Gaugler, Ingrid;de Graaf, Irene;Oudijk, Martijn;Papatsonis, Dimitri;Pernet, Paula;Porath, Martina;Scheepers, Liesbeth;Sikkema, Marko;Sporken, Jan;Visser, Harry;van Wijngaarden, Wim;Woiski, Mallory;van Pampus, Mariëlle;Mol, Ben Willem;Bekedam, Dick	Cervical pessaries for prevention of preterm birth in women with a multiple pregnancy (ProTWIN): a multicentre, open-label randomised controlled trial.	Multicenter Study	eng	10.1016/S0140-6736(13)61408-7
Risk factors: delivery	23280223	2013	JAMA	Roos, Carolien;Spaanderman, Marc E A;Schuit, Ewoud;Bloemenkamp, Kitty W M;Bolte, Antoinette C;Cornette, Jérôme;Duvekot, Johannes J J;van Eyck, Jim;Franssen, Maureen T M;de Groot, Christianne J;Kok, Joke H;Kwee, Anneke;Merién, Ashley;Nij Bijvank, Bas;Opmeer, Brent C;Oudijk, Martijn A;van Pampus, Mariëlle G;Papatsonis, Dimitri N M;Porath, Martina M;Scheepers, Hubertina C J;Scherjon, Sicco A;Sollie,…	Effect of maintenance tocolysis with nifedipine in threatened preterm labor on perinatal outcomes: a randomized controlled trial.	Multicenter Study	eng	10.1001/jama.2012.153817
Risk factors: delivery	22914464	2012	Obstetrics and gynecology	Werner, Erika F;Savitz, David A;Janevic, Teresa M;Ehsanipoor, Robert M;Thung, Stephen F;Funai, Edmund F;Lipkind, Heather S	Mode of delivery and neonatal outcomes in preterm, small-for-gestational-age newborns.	Journal Article	eng	10.1097/AOG.0b013e318265b16c
Risk factors: delivery	21686591	2009	BMJ case reports	Hollander, Martine;Jacquemyn, Yves	Prolonged use of atosiban and grade IV intraventricular haemorrhage in an infant born at 29 weeks and 4 days.	Journal Article	eng	10.1136/bcr.09.2008.0870
Risk factors: delivery	18313634	2008	American journal of obstetrics and gynecology	Wylie, Blair J;Davidson, Leslie L;Batra, Maneesh;Reed, Susan D	Method of delivery and neonatal outcome in very low-birthweight vertex-presenting fetuses.	Journal Article	eng	10.1016/j.ajog.2007.12.038
Risk factors: delivery	17694314	2007	Archives of gynecology and obstetrics	Haque, Khalid N;Hayes, Anne-Maria;Ahmed, Zeeshan;Wilde, Rachel;Fong, Choong Yi	Caesarean or vaginal delivery for preterm very-low-birth weight (&lt; or =1,250 g) infant: experience from a district general hospital in UK.	Journal Article	eng	10.1007/s00404-007-0438-x
Risk factors: delivery	17285424	2007	Journal of anesthesia	Evron, Shmuel;Ezri, Tiberiu;Rigini, Nugzar;Gomel, Andre;Szmuk, Peter;Sadan, Oscar;Kohelet, David	The outcome of preterm neonates with intraventricular hemorrhage delivered with intravenous meperidine or epidural analgesia.	Journal Article	eng	10.1007/s00540-006-0461-2
Risk factors: delivery	16996196	2006	European journal of obstetrics, gynecology, and reproductive biology	Herbst, Andreas;Källén, Karin	Influence of mode of delivery on neonatal mortality and morbidity in spontaneous preterm breech delivery.	Journal Article	eng	10.1016/j.ejogrb.2006.07.049
Risk factors: delivery	15159596	2004	Gynecologic and obstetric investigation	Aslan, Halil;Gul, Ahmet;Cebeci, Altan	Neonatal outcome in pregnancies after preterm delivery for HELLP syndrome.	Journal Article	eng	10.1159/000078679
Risk factors: delivery	12802023	2003	The New England journal of medicine	Meis, Paul J;Klebanoff, Mark;Thom, Elizabeth;Dombrowski, Mitchell P;Sibai, Baha;Moawad, Atef H;Spong, Catherine Y;Hauth, John C;Miodovnik, Menachem;Varner, Michael W;Leveno, Kenneth J;Caritis, Steve N;Iams, Jay D;Wapner, Ronald J;Conway, Deborah;O'Sullivan, Mary J;Carpenter, Marshall;Mercer, Brian;Ramin, Susan M;Thorp, John M;Peaceman, Alan M;Gabbe, Steven	Prevention of recurrent preterm delivery by 17 alpha-hydroxyprogesterone caproate.	Journal Article	eng	10.1056/NEJMoa035140
Risk factors: delivery	10521768	1999	American journal of obstetrics and gynecology	Hansen, A;Leviton, A	Labor and delivery characteristics and risks of cranial ultrasonographic abnormalities among very-low-birth-weight infants. The Developmental Epidemiology Network Investigators.	Journal Article	eng	10.1016/s0002-9378(99)70339-x
Risk factors: delivery	8678156	1996	American journal of obstetrics and gynecology	Iannucci, T A;Tomich, P G;Gianopoulos, J G	Etiology and outcome of extremely low-birth-weight infants.	Journal Article	eng	10.1016/s0002-9378(96)70226-0
Risk factors: delivery	7778633	1995	American journal of obstetrics and gynecology	Friedman, S A;Schiff, E;Kao, L;Sibai, B M	Neonatal outcome after preterm delivery for preeclampsia.	Journal Article	eng	10.1016/0002-9378(95)91412-9
Risk factors: delivery	7892866	1995	American journal of obstetrics and gynecology	Ment, L R;Oh, W;Ehrenkranz, R A;Philip, A G;Duncan, C C;Makuch, R W	Antenatal steroids, delivery mode, and intraventricular hemorrhage in preterm infants.	Journal Article	eng	10.1016/0002-9378(95)90001-2
Risk factors: delivery	7738922	1995	The Journal of reproductive medicine	Morales, R;Adair, C D;Sanchez-Ramos, L;Gaudier, F L	Vacuum extraction of preterm infants with birth weights of 1,500-2,499 grams.	Journal Article	eng
Risk factors: delivery	8568609	1995	Journal of perinatal medicine	Spinillo, A;Capuzzo, E;Stronati, M;Iasci, A;Ometto, A;Solerte, L	Early neonatal complications after elective preterm delivery in hypertensive pregnancies.	Journal Article	eng	10.1515/jpme.1995.23.3.175
Risk factors: respiratory distress	31036700	2019	Archives of disease in childhood. Fetal and neonatal edition	Janssen, Lobke Ce;Van Der Spil, Jooske;van Kaam, Anton H;Dieleman, Jeanne P;Andriessen, Peter;Onland, Wes;Niemarkt, Hendrik J	Minimally invasive surfactant therapy failure: risk factors and outcome.	Multicenter Study	eng	10.1136/archdischild-2018-316258
Risk factors: respiratory distress	30932897	2019	Journal of neonatal-perinatal medicine	Legge, N A;Shein, D;Callander, I	Methods of surfactant administration and early ventilation in neonatal intensive care units in New South Wales and the Australian Capital Territory.	Multicenter Study	eng	10.3233/NPM-180074
Risk factors: respiratory distress	26053341	2015	JAMA pediatrics	Kribs, Angela;Roll, Claudia;Göpel, Wolfgang;Wieg, Christian;Groneck, Peter;Laux, Reinhard;Teig, Norbert;Hoehn, Thomas;Böhm, Wolfgang;Welzing, Lars;Vochem, Matthias;Hoppenz, Marc;Bührer, Christoph;Mehler, Katrin;Stützer, Hartmut;Franklin, Jeremy;Stöhr, Andreas;Herting, Egbert;Roth, Bernhard;Kribs, Angela;Mehler, Katrin;Roth, Bernhard;Oberthür, Andre;Klein, Ruth;Eifinger, Frank;Vierzig, Anne;Hünsel…	Nonintubated Surfactant Application vs Conventional Therapy in Extremely Preterm Infants: A Randomized Clinical Trial.	Multicenter Study	eng	10.1001/jamapediatrics.2015.0504
Risk factors: respiratory distress	25825229	2015	Neonatology	Hummler, Helmut D;Parys, Elisa;Mayer, Benjamin;Essers, Jochen;Fuchs, Hans;Schmid, Manuel	Risk Indicators for Air Leaks in Preterm Infants Exposed to Restrictive Use of Endotracheal Intubation.	Journal Article	eng	10.1159/000375361
Risk factors: respiratory distress	24566756	2014	American journal of perinatology	Karadag, Nilgun;Dilli, Dilek;Zenciroglu, Aysegul;Aydin, Banu;Beken, Serdar;Okumus, Nurullah	Perfusion index variability in preterm infants treated with two different natural surfactants for respiratory distress syndrome.	Randomized Controlled Trial	eng	10.1055/s-0034-1370344
Risk factors: respiratory distress	23795582	2013	The journal of maternal-fetal &amp; neonatal medicine : the official journal of the European Association of Perinatal Medicine, the Federation of Asia and Oceania Perinatal Societies, the International Society of Perinatal Obstetricians	Dilmen, Uğur;Tatar Aksoy, Hatice;Uras, Nurdan;Demirel, Nihal;Kırimi, Ercan;Erdeve, Esra;Baş, Ahmet Yağmur;Gürsoy, Tuğba;Zenciroğlu, Ayşegül;Ovalı, Fahri;Oğuz, NA	Early regular versus late selective poractant treatment in preterm infants born between 25 and 30 gestational weeks: a prospective randomized multicenter study.	Multicenter Study	eng	10.3109/14767058.2013.818120
Risk factors: respiratory distress	23446061	2013	Neonatology	Klebermass-Schrehof, Katrin;Wald, Martin;Schwindt, Jens;Grill, Agnes;Prusa, Andrea-Romana;Haiden, Nadja;Hayde, Michael;Waldhoer, Thomas;Fuiko, Renate;Berger, Angelika	Less invasive surfactant administration in extremely preterm infants: impact on mortality and morbidity.	Journal Article	eng	10.1159/000346521
Risk factors: respiratory distress	22618094	2012	Intensive care medicine	Duman, Nuray;Tuzun, Funda;Sutcuoglu, Sumer;Yesilirmak, Cemile Didem;Kumral, Abdullah;Ozkan, Hasan	Impact of volume guarantee on synchronized ventilation in preterm infants: a randomized controlled trial.	Randomized Controlled Trial	eng	10.1007/s00134-012-2601-5
Risk factors: respiratory distress	19117865	2009	Pediatrics	Laughon, Matthew;Bose, Carl;Moya, Fernando;Aschner, Judy;Donn, Steven Mark;Morabito, Christopher;Cummings, James John;Segal, Robert;Guardia, Carlos;Liu, Genzhou;Molina, Aldo Bancalari;Navarro, Lillian Cifuentes;González Morandé, Alvaro José;Nannig, Patricia Isabel Mena;Pinzon, Claudia;Diaz, Marcela;Saldes Ebensperger, Maria Isabel;Gajardo, Paula;Standen Herlitz, Jane E;Ubilla Macias, Jorge F;Reta…	A pilot randomized, controlled trial of later treatment with a peptide-containing, synthetic surfactant for the prevention of bronchopulmonary dysplasia.	Multicenter Study	eng	10.1542/peds.2007-2680
Risk factors: respiratory distress	15805381	2005	Pediatrics	Sinha, Sunil K;Lacaze-Masmonteil, Thierry;Valls i Soler, Adolf;Wiswell, Thomas E;Gadzinowski, Janusz;Hajdu, Julia;Bernstein, Graham;Sanchez-Luna, Manuel;Segal, Robert;Schaber, Christopher J;Massaro, Joseph;d'Agostino, Ralph	A multicenter, randomized, controlled trial of lucinactant versus poractant alfa among very premature infants at high risk for respiratory distress syndrome.	Journal Article	eng	10.1542/peds.2004-2231
Risk factors: respiratory distress	10545551	1999	Pediatrics	Mariani, G;Cifuentes, J;Carlo, W A	Randomized trial of permissive hypercapnia in preterm infants.	Journal Article	eng	10.1542/peds.104.5.1082
Risk factors: respiratory distress	9794948	1998	Pediatrics	Gortner, L;Wauer, R R;Hammer, H;Stock, G J;Heitmann, F;Reiter, H L;Kühl, P G;Möller, J C;Friedrich, H J;Reiss, I;Hentschel, R;Jorch, G;Hieronimi, G;Kuhls, E	Early versus late surfactant treatment in preterm infants of 27 to 32 weeks' gestational age: a multicenter controlled clinical trial.	Journal Article	eng	10.1542/peds.102.5.1153
Risk factors: respiratory distress	9310511	1997	Pediatrics	Keszler, M;Modanlou, H D;Brudno, D S;Clark, F I;Cohen, R S;Ryan, R M;Kaneta, M K;Davis, J M	Multicenter controlled clinical trial of high-frequency jet ventilation in preterm infants with uncomplicated respiratory distress syndrome.	Journal Article	eng	10.1542/peds.100.4.593
Risk factors: respiratory distress	8951252	1996	Pediatrics	Gerstmann, D R;Minton, S D;Stoddard, R A;Meredith, K S;Monaco, F;Bertrand, J M;Battisti, O;Langhendries, J P;Francois, A;Clark, R H	The Provo multicenter early high-frequency oscillatory ventilation trial: improved pulmonary and clinical outcome in respiratory distress syndrome.	Journal Article	eng
Risk factors: respiratory distress	8165070	1994	Pediatrics	Kari, M A;Hallman, M;Eronen, M;Teramo, K;Virtanen, M;Koivisto, M;Ikonen, R S	Prenatal dexamethasone treatment in conjunction with rescue therapy of human surfactant: a randomized placebo-controlled multicenter study.	Journal Article	eng
Risk factors: hemodynamic_oxygen	31562803	2019	Journal of perinatal medicine	Aly, Safwat;El-Dib, Mohamed;Lu, Zhigang;El Tatawy, Sarah;Mohamed, Mohamed;Aly, Hany	Factors affecting cerebrovascular reactivity to CO2 in premature infants.	Journal Article	eng	10.1515/jpm-2019-0031
Risk factors: hemodynamic_oxygen	31256012	2019	Archives of disease in childhood. Fetal and neonatal edition	Ng, Isabel Hui Xuan;da Costa, Cristine Sortica;Zeiler, Fred A;Wong, Flora Y;Smielewski, Peter;Czosnyka, Marek;Austin, Topun	Burden of hypoxia and intraventricular haemorrhage in extremely preterm infants.	Journal Article	eng	10.1136/archdischild-2019-316883
Risk factors: hemodynamic_oxygen	31029059	2019	Pediatric research	Sortica da Costa, Cristine;Cardim, Danilo;Molnar, Zoltan;Kelsall, Wilf;Ng, Isabel;Czosnyka, Marek;Smielewski, Peter;Austin, Topun	Changes in hemodynamics, cerebral oxygenation and cerebrovascular reactivity during the early transitional circulation in preterm infants.	Journal Article	eng	10.1038/s41390-019-0410-z
Risk factors: hemodynamic_oxygen	30243537	2018	The Journal of pediatrics	da Costa, Cristine Sortica;Czosnyka, Marek;Smielewski, Peter;Austin, Topun	Optimal Mean Arterial Blood Pressure in Extremely Preterm Infants within the First 24 Hours of Life.	Journal Article	eng	10.1016/j.jpeds.2018.07.096
Risk factors: hemodynamic_oxygen	29695729	2018	Scientific reports	Beausoleil, Thierry P;Janaillac, Marie;Barrington, Keith J;Lapointe, Anie;Dehaes, Mathieu	Cerebral oxygen saturation and peripheral perfusion in the extremely premature infant with intraventricular and/or pulmonary haemorrhage early in life.	Journal Article	eng	10.1038/s41598-018-24836-8
Risk factors: hemodynamic_oxygen	29680471	2018	The Journal of pediatrics	Katheria, Anup C;Harbert, M J;Nagaraj, Sunil B;Arnell, Kathy;Poeltler, Debra M;Brown, Melissa K;Rich, Wade;Hassen, Kasim O;Finer, Neil	The Neu-Prem Trial: Neuromonitoring of Brains of Infants Born Preterm During Resuscitation-A Prospective Observational Cohort Study.	Journal Article	eng	10.1016/j.jpeds.2018.02.065
Risk factors: hemodynamic_oxygen	27181339	2016	Scientific reports	Lin, Pei-Yi;Hagan, Katherine;Fenoglio, Angela;Grant, P Ellen;Franceschini, Maria Angela	Reduced cerebral blood flow and oxygen metabolism in extremely preterm neonates with low-grade germinal matrix- intraventricular hemorrhage.	Journal Article	eng	10.1038/srep25903
Risk factors: hemodynamic_oxygen	26265677	2015	Archives of disease in childhood. Fetal and neonatal edition	Stark, Michael J;Hodyl, Nicolette A;Belegar V, Kiran Kumar;Andersen, Chad C	Intrauterine inflammation, cerebral oxygen consumption and susceptibility to early brain injury in very preterm newborns.	Journal Article	eng	10.1136/archdischild-2014-306945
Risk factors: hemodynamic_oxygen	26066762	2015	Archives of disease in childhood. Fetal and neonatal edition	Baik, Nariae;Urlesberger, Berndt;Schwaberger, Bernhard;Schmölzer, Georg M;Avian, Alexander;Pichler, Gerhard	Cerebral haemorrhage in preterm neonates: does cerebral regional oxygen saturation during the immediate transition matter?	Journal Article	eng	10.1136/archdischild-2014-307590
Risk factors: hemodynamic_oxygen	25891381	2015	The Journal of pediatrics	da Costa, Cristine Sortica;Czosnyka, Marek;Smielewski, Peter;Mitra, Subhabrata;Stevenson, Gordon N;Austin, Topun	Monitoring of Cerebrovascular Reactivity for Determination of Optimal Blood Pressure in Preterm Infants.	Journal Article	eng	10.1016/j.jpeds.2015.03.041
Risk factors: hemodynamic_oxygen	24360993	2013	The Journal of pediatrics	Balegar, Kiran Kumar;Stark, Michael J;Briggs, Nancy;Andersen, Chad C	Early cerebral oxygen extraction and the risk of death or sonographic brain injury in very preterm infants.	Journal Article	eng	10.1016/j.jpeds.2013.10.041
Risk factors: hemodynamic_oxygen	24183212	2013	The Journal of pediatrics	Noori, Shahab;McCoy, Michael;Anderson, Michael P;Ramji, Faridali;Seri, Istvan	Changes in cardiac function and cerebral blood flow in relation to peri/intraventricular hemorrhage in extremely preterm infants.	Journal Article	eng	10.1016/j.jpeds.2013.09.045
Risk factors: hemodynamic_oxygen	19841122	2009	Pediatrics	Sorensen, Line Caroe;Greisen, Gorm	The brains of very preterm newborns in clinically stable condition may be hyperoxygenated.	Journal Article	eng	10.1542/peds.2008-2394
Risk factors: hemodynamic_oxygen	18673361	2008	Acta paediatrica (Oslo, Norway : 1992)	Sorensen, Line C;Maroun, Lisa L;Borch, Klaus;Lou, Hans C;Greisen, Gorm	Neonatal cerebral oxygenation is not linked to foetal vasculitis and predicts intraventricular haemorrhage in preterm infants.	Journal Article	eng	10.1111/j.1651-2227.2008.00970.x
Risk factors: hemodynamic_oxygen	15152052	2004	Pediatric research	Kissack, Christopher M;Garr, Rosaline;Wardle, Stephen P;Weindling, A Michael	Postnatal changes in cerebral oxygen extraction in the preterm infant are associated with intraventricular hemorrhage and hemorrhagic parenchymal infarction but not periventricular leukomalacia.	Journal Article	eng	10.1203/01.PDR.0000128984.03461.42
Risk factors: hemodynamic_oxygen	31003233	2019	Pediatric research	Elizondo, Leah I;Rios, Danielle R;Vu, Eric;Kibler, Kathleen;Easley, R Blaine;Andropoulos, Dean B;Acosta, Sebastian;Rusin, Craig G;Kaiser, Jeffrey R;Brady, Ken M;Rhee, Christopher J	Observed and calculated cerebral critical closing pressure are highly correlated in preterm infants.	Journal Article	eng	10.1038/s41390-019-0403-y
Risk factors: hemodynamic_oxygen	30524314	2018	Frontiers in physiology	Spengler, Dietmar;Loewe, Elisa;Krause, Martin F	Supine vs. Prone Position With Turn of the Head Does Not Affect Cerebral Perfusion and Oxygenation in Stable Preterm Infants ≤32 Weeks Gestational Age.	Journal Article	eng	10.3389/fphys.2018.01664
Risk factors: hemodynamic_oxygen	30356709	2018	Frontiers in neurology	Sidorenko, Irina;Turova, Varvara;Botkin, Nikolai;Eckardt, Laura;Alves-Pinto, Ana;Felderhoff-Müser, Ursula;Rieger-Fackeldey, Esther;Kovtanyuk, Andrey;Lampe, Renée	Modeling Cerebral Blood Flow Dependence on Carbon Dioxide and Mean Arterial Blood Pressure in the Immature Brain With Accounting for the Germinal Matrix.	Journal Article	eng	10.3389/fneur.2018.00812
Risk factors: hemodynamic_oxygen	24673183	2014	Acta paediatrica (Oslo, Norway : 1992)	Noori, Shahab;Anderson, Michael;Soleymani, Sadaf;Seri, Istvan	Effect of carbon dioxide on cerebral blood flow velocity in preterm infants during postnatal transition.	Journal Article	eng	10.1111/apa.12646
Risk factors: hemodynamic_oxygen	23716182	2013	Medical &amp; biological engineering &amp; computing	Zhang, Ying;Chan, Gregory S H;Tracy, Mark B;Hinder, Murray;Savkin, Andrey V;Lovell, Nigel H	Detrended fluctuation analysis of blood pressure in preterm infants with intraventricular hemorrhage.	Journal Article	eng	10.1007/s11517-013-1083-0
Risk factors: hemodynamic_oxygen	11275458	2001	Pediatric neurology	Pellicer, A;Valverde, E;Gayá, F;Quero, J;Cabañas, F	Postnatal adaptation of brain circulation in preterm infants.	Journal Article	eng	10.1016/s0887-8994(00)00239-3
Risk factors: hemodynamic_oxygen	8915931	1996	Journal of perinatology : official journal of the California Perinatal Association	Lott, J W;Conner, G K;Phillips, J B	Umbilical artery catheter blood sampling alters cerebral blood flow velocity in preterm infants.	Journal Article	eng
Risk factors: hemodynamic_oxygen	7609853	1995	Neurological research	Michel, E;Zernikow, B;von Twickel, J;Hillebrand, S;Jorch, G	Critical closing pressure in preterm neonates: towards a comprehensive model of cerebral autoregulation.	Journal Article	eng	10.1080/01616412.1995.11740304
Risk factors: hemodynamic_oxygen	1557244	1992	Pediatrics	Hellström-Westas, L;Bell, A H;Skov, L;Greisen, G;Svenningsen, N W	Cerebroelectrical depression following surfactant treatment in preterm neonates.	Journal Article	eng
Risk factors: hemodynamic_oxygen	1750756	1991	Archives of disease in childhood	Cowan, F;Whitelaw, A;Wertheim, D;Silverman, M	Cerebral blood flow velocity changes after rapid administration of surfactant.	Journal Article	eng	10.1136/adc.66.10_spec_no.1105
Risk factors: hemodynamic_oxygen	2044612	1991	European journal of pediatrics	Saliba, E M;Chantepie, A;Gold, F;Marchand, M;Pourcelot, L;Laugier, J	Intraoperative measurements of cerebral haemodynamics during ductus arteriosus ligation in preterm infants.	Journal Article	eng	10.1007/bf01955941
Risk factors: WG	31852289	2019	The journal of maternal-fetal &amp; neonatal medicine : the official journal of the European Association of Perinatal Medicine, the Federation of Asia and Oceania Perinatal Societies, the International Society of Perinatal Obstetricians	Goswami, Ipsita R;Abou Mehrem, Ayman;Scott, James;Esser, Michael J;Mohammad, Khorshid	Metabolic acidosis rather than hypo/hypercapnia in the first 72 hours of life associated with intraventricular hemorrhage in preterm neonates.	Journal Article	eng	10.1080/14767058.2019.1701649
Risk factors: WG	31848749	2019	European journal of pediatrics	Tamura, Kentaro;Williams, Emma E;Dassios, Theodore;Pahuja, Anoop;Hunt, Katie A;Murthy, Vadivelam;Bhat, Prashanth;Bhat, Ravindra;Milner, Anthony;Greenough, Anne	End-tidal carbon dioxide levels during resuscitation and carbon dioxide levels in the immediate neonatal period and intraventricular haemorrhage.	Journal Article	eng	10.1007/s00431-019-03543-0
Risk factors: WG	31135715	2019	Journal of pediatric hematology/oncology	Glover Williams, Alessandra;Odd, David;Bates, Sarah;Russell, Geoff;Heep, Axel	Elevated International Normalized Ratio (INR) is Associated With an Increased Risk of Intraventricular Hemorrhage in Extremely Preterm Infants.	Journal Article	eng	10.1097/MPH.0000000000001509
Risk factors: WG	30530117	2018	Journal of chromatography. B, Analytical technologies in the biomedical and life sciences	Sarafidis, K;Begou, O;Deda, O;Gika, H;Agakidis, C;Efstathiou, N;Theodoridis, G	Targeted urine metabolomics in preterm neonates with intraventricular hemorrhage.	Journal Article	eng	10.1016/j.jchromb.2018.11.024
Risk factors: WG	30282376	2018	Journal of neonatal-perinatal medicine	Al-Abdi, S;Dabelah, K;Mousa, T;Ul-Rahman, N;Matar, K;Sheta, A;Algirim, H	Selective prophylactic solvent-detergent plasma and cryoprecipitate transfusion to prevent intraventricular hemorrhage in extreme preterm infants: A case-historical control.	Journal Article	eng	10.3233/NPM-1781
Risk factors: WG	30084487	2018	Developmental medicine and child neurology	Dzietko, Mark;Schulz, Soeren;Preuss, Michael;Haertel, Christoph;Stein, Anja;Felderhoff-Mueser, Ursula;Goepel, Wolfgang	Apolipoprotein E gene polymorphisms and intraventricular haemorrhage in infants born preterm: a large prospective multicentre cohort study.	Multicenter Study	eng	10.1111/dmcn.13987
Risk factors: WG	29624572	2018	Pediatric research	Pai, Vidya V;Carmichael, Suzan L;Kan, Peiyi;Leonard, Stephanie A;Lee, Henry C	Maternal body mass index and risk of intraventricular hemorrhage in preterm infants.	Journal Article	eng	10.1038/pr.2018.47
Risk factors: WG	29291360	2018	Developmental period medicine	Helwich, Ewa;Rutkowska, Magdalena;Bokiniec, Renata;Gulczyńska, Ewa;Hożejowski, Roman	Intraventricular hemorrhage in premature infants with Respiratory Distress Syndrome treated with surfactant: incidence and risk factors in the prospective cohort study.	Multicenter Study	eng
Risk factors: WG	29091782	2017	Early human development	Poryo, Martin;Boeckh, Judith Caroline;Gortner, Ludwig;Zemlin, Michael;Duppré, Perrine;Ebrahimi-Fakhari, Daniel;Wagenpfeil, Stefan;Heckmann, Matthias;Mildenberger, Eva;Hilgendorff, Anne;Flemmer, Andreas W;Frey, Georg;Meyer, Sascha	Ante-, peri- and postnatal factors associated with intraventricular hemorrhage in very premature infants.	Multicenter Study	eng	10.1016/j.earlhumdev.2017.08.010
Risk factors: WG	27643988	2016	Neonatology	Wang, Lan-Wan;Lin, Yung-Chieh;Tu, Yi-Fang;Wang, Shan-Tair;Huang, Chao-Ching	Isolated Cystic Periventricular Leukomalacia Differs from Cystic Periventricular Leukomalacia with Intraventricular Hemorrhage in Prevalence, Risk Factors and Outcomes in Preterm Infants.	Multicenter Study	eng	10.1159/000448615
Risk factors: WG	31110865	2015	Journal of pediatric intensive care	Bordbar, Arash;Farjadnia, Mahgol	Maternal Morbidities and Occurrence of Intraventricular Hemorrhage in Preterm Infants.	Journal Article	eng	10.1055/s-0035-1559825
Risk factors: WG	25994284	2015	Translational stroke research	Esiaba, Ijeoma;Angeles, Danilyn M;Holden, Megan S;Tan, John B C;Asmerom, Yayesh;Gollin, Gerald;Boskovic, Danilo S	Urinary Allantoin Is Elevated in Severe Intraventricular Hemorrhage in the Preterm Newborn.	Journal Article	eng	10.1007/s12975-015-0405-y
Risk factors: WG	23472766	2013	The Journal of pediatrics	Auerbach, Adi;Eventov-Friedman, Smadar;Arad, Ilan;Peleg, Ofra;Bdolah-Abram, Tali;Bar-Oz, Benjamin;Zangen, David Haim	Long duration of hyperglycemia in the first 96 hours of life is associated with severe intraventricular hemorrhage in preterm infants.	Journal Article	eng	10.1016/j.jpeds.2013.01.051
Risk factors: WG	22914924	2012	Child's nervous system : ChNS : official journal of the International Society for Pediatric Neurosurgery	Klebermass-Schrehof, K;Czaba, C;Olischar, M;Fuiko, R;Waldhoer, T;Rona, Z;Pollak, A;Weninger, M	Impact of low-grade intraventricular hemorrhage on long-term neurodevelopmental outcome in preterm infants.	Journal Article	eng	10.1007/s00381-012-1897-3
Risk factors: WG	22627584	2012	Blood coagulation &amp; fibrinolysis : an international journal in haemostasis and thrombosis	Tran, Thao T H;Veldman, Alex;Malhotra, Atul	Does risk-based coagulation screening predict intraventricular haemorrhage in extreme premature infants?	Journal Article	eng	10.1097/MBC.0b013e3283551145
Risk factors: WG	21659962	2011	Pediatric research	Ryckman, Kelli K;Dagle, John M;Kelsey, Keegan;Momany, Allison M;Murray, Jeffrey C	Replication of genetic associations in the inflammation, complement, and coagulation pathways with intraventricular hemorrhage in LBW preterm neonates.	Journal Article	eng	10.1203/PDR.0b013e31821ceb63
Risk factors: WG	20608885	2010	Annals of medicine	Kallankari, Hanna;Kaukola, Tuula;Ojaniemi, Marja;Herva, Riitta;Perhomaa, Marja;Vuolteenaho, Reetta;Kingsmore, Stephen F;Hallman, Mikko	Chemokine CCL18 predicts intraventricular hemorrhage in very preterm infants.	Journal Article	eng	10.3109/07853890.2010.481085
Risk factors: WG	20221958	2010	Neuropediatrics	Vela-Huerta, M M;Amador-Licona, M;Medina-Ovando, N;Aldana-Valenzuela, C	Factors associated with early severe intraventricular haemorrhage in very low birth weight infants.	Journal Article	eng	10.1055/s-0030-1248249
Risk factors: WG	19682341	2009	Transfusion	Dani, Carlo;Poggi, Chiara;Ceciarini, Federica;Bertini, Giovanna;Pratesi, Simone;Rubaltelli, Firmino F	Coagulopathy screening and early plasma treatment for the prevention of intraventricular hemorrhage in preterm infants.	Journal Article	eng	10.1111/j.1537-2995.2009.02328.x
Risk factors: WG	19267317	2009	American journal of perinatology	Sarkar, Subrata;Bhagat, Indira;Dechert, Ronald;Schumacher, Robert E;Donn, Steven M	Severe intraventricular hemorrhage in preterm infants: comparison of risk factors and short-term neonatal morbidities between grade 3 and grade 4 intraventricular hemorrhage.	Journal Article	eng	10.1055/s-0029-1214237
Risk factors: WG	16395072	2006	Pediatric critical care medicine : a journal of the Society of Critical Care Medicine and the World Federation of Pediatric Intensive and Critical Care Societies	Veldman, Alex;Josef, Joerg;Fischer, Doris;Volk, Werner Rettwitz	A prospective pilot study of prophylactic treatment of preterm neonates with recombinant activated factor VII during the first 72 hours of life.	Journal Article	eng	10.1097/01.pcc.0000185491.17584.4b
Risk factors: WG	11683190	2001	Acta paediatrica (Oslo, Norway : 1992)	Göpel, W;Gortner, L;Kohlmann, T;Schultz, C;Möller, J	Low prevalence of large intraventricular haemorrhage in very low birthweight infants carrying the factor V Leiden or prothrombin G20210A mutation.	Journal Article	eng	10.1080/080352501316978101
Risk factors: WG	11575857	2001	Thyroid : official journal of the American Thyroid Association	Paul, D A;Leef, K H;Voss, B;Stefano, J L;Bartoshesky, L	Thyroxine and illness severity in very low-birth-weight infants.	Journal Article	eng	10.1089/105072501316973136
Risk factors: WG	11328946	2001	Pediatric research	Petäjä, J;Hiltunen, L;Fellman, V	Increased risk of intraventricular hemorrhage in preterm infants with thrombophilia.	Journal Article	eng	10.1203/00006450-200105000-00006
Risk factors: WG	11110365	2000	Clinical pediatrics	Paul, D A;Leef, K H;Stefano, J L;Bartoshesky, L	Thyroid function in very-low-birth-weight infants with intraventricular hemorrhage.	Journal Article	eng	10.1177/000992280003901104
Risk factors: WG	31911647	2020	Journal of perinatology : official journal of the California Perinatal Association	Shukla, Vivek;Elkhateeb, Omar;Shah, Prakesh S;Yang, Junmin;Lee, Kyong-Soon;Kanungo, Jaideep;Ting, Joseph;Cieslak, Zenon;Sherlock, Rebecca;Abou Mehrem, Ayman;Toye, Jennifer;Fajardo, Carlos;Kalapesi, Zarin;Bodani, Jaya;Sankaran, Koravangattu;Daspal, Sibasis;Seshia, Mary;Alvaro, Ruben;Mukerji, Amit;Da Silva, Orlando;Nwaesei, Chuks;Lee, Kyong-Soon;Dunn, Michael;Lemyre, Brigitte;Khurshid, Faiza;Pelaus…	Outcomes of neonates born at &lt;26 weeks gestational age who receive extensive cardiopulmonary resuscitation compared with airway and breathing support.	Journal Article	eng	10.1038/s41372-019-0570-z
Risk factors: WG	31623604	2019	BMC pediatrics	Godeluck, Anais;Gérardin, Patrick;Lenclume, Victorine;Mussard, Corinne;Robillard, Pierre-Yves;Sampériz, Sylvain;Benhammou, Valérie;Truffert, Patrick;Ancel, Pierre-Yves;Ramful, Duksha	Mortality and severe morbidity of very preterm infants: comparison of two French cohort studies.	Journal Article	eng	10.1186/s12887-019-1700-7
Risk factors: WG	30912837	2019	JAMA	Norman, Mikael;Hallberg, Boubou;Abrahamsson, Thomas;Björklund, Lars J;Domellöf, Magnus;Farooqi, Aijaz;Foyn Bruun, Cathrine;Gadsbøll, Christian;Hellström-Westas, Lena;Ingemansson, Fredrik;Källén, Karin;Ley, David;Maršál, Karel;Normann, Erik;Serenius, Fredrik;Stephansson, Olof;Stigson, Lennart;Um-Bergström, Petra;Håkansson, Stellan	Association Between Year of Birth and 1-Year Survival Among Extremely Preterm Infants in Sweden During 2004-2007 and 2014-2016.	Journal Article	eng	10.1001/jama.2019.2021
Risk factors: WG	30817025	2019	Acta paediatrica (Oslo, Norway : 1992)	Kiechl-Kohlendorfer, U;Simma, B;Urlesberger, B;Maurer-Fellbaum, U;Wald, M;Wald, M;Weissensteiner, M;Ehringer-Schetitska, D;Berger, A;Kurz, Herbert;Bernert, Günther;Frischer, Thomas;Minkov, Milen;Zwiauer, Karl;Salzer, Hans;Falger, Jutta;Jaros, Zdenek;Peter Wagentristl, Hans;Bruckne, Robert;Birnbacher, Robert;Kaulfersch, Wilhelm;Wiesinger-Eidenberger, Gabriele;Riedler, Josef	Low mortality and short-term morbidity in very preterm infants in Austria 2011-2016.	Journal Article	eng	10.1111/apa.14767
Risk factors: WG	30614810	2019	Journal of neonatal-perinatal medicine	Toye, J M;Yang, J;Sankaran, K	Narcotics and sedatives use in the mechanical ventilation in preterm infants: Predictors and outcome.	Journal Article	eng	10.3233/NPM-17157
Risk factors: WG	30496424	2018	Human reproduction (Oxford, England)	Molines, Lisa;Nusinovici, Simon;Moreau, Marie;Remy, Mathilde;May-Panloup, Pascale;Flamant, Cyril;Roze, Jean-Christophe;Van Bogaert, Patrick;Bouet, Pierre-Emmanuel;Gascoin, Géraldine	Impact of mode of conception on neonatal and neurodevelopmental outcomes in preterm infants.	Journal Article	eng	10.1093/humrep/dey345
Risk factors: WG	30208467	2018	JAMA pediatrics	Janevic, Teresa;Zeitlin, Jennifer;Auger, Nathalie;Egorova, Natalia N;Hebert, Paul;Balbierz, Amy;Howell, Elizabeth A	Association of Race/Ethnicity With Very Preterm Neonatal Morbidities.	Journal Article	eng	10.1001/jamapediatrics.2018.2029
Risk factors: WG	29374627	2018	Archives of disease in childhood. Fetal and neonatal edition	Ahmad, Kaashif Aqeeb;Bennett, Monica Michelle;Ahmad, Samiya Fatima;Clark, Reese Hunter;Tolia, Veeral Nalin	Morbidity and mortality with early pulmonary haemorrhage in preterm neonates.	Multicenter Study	eng	10.1136/archdischild-2017-314172
Risk factors: WG	29353260	2018	Archives of disease in childhood. Fetal and neonatal edition	Edstedt Bonamy, Anna Karin;Zeitlin, Jennifer;Piedvache, Aurélie;Maier, Rolf F;van Heijst, Arno;Varendi, Heili;Manktelow, Bradley N;Fenton, Alan;Mazela, Jan;Cuttini, Marina;Norman, Mikael;Petrou, Stavros;Reempts, Patrick Van;Barros, Henrique;Draper, Elizabeth S;And Yorkshire And Humber E Boyle, East Midlands;Draper, Es;Manktelow, Bn;Ac Fenton, Northern Region;Milligan, Dwa;Inserm, NA;Zeitlin, Pari…	Wide variation in severe neonatal morbidity among very preterm infants in European regions.	Multicenter Study	eng	10.1136/archdischild-2017-313697
Risk factors: WG	29073624	2017	Neonatology	Anderson, James G;Rogers, Elizabeth E;Baer, Rebecca J;Oltman, Scott P;Paynter, Randi;Partridge, J Colin;Rand, Larry;Jelliffe-Pawlowski, Laura L;Steurer, Martina A	Racial and Ethnic Disparities in Preterm Infant Mortality and Severe Morbidity: A Population-Based Study.	Journal Article	eng	10.1159/000480536
Risk factors: WG	28617424	2017	Journal of perinatology : official journal of the California Perinatal Association	Nelin, T D;Pena, E;Giacomazzi, T;Lee, S;Logan, J W;Moallem, M;Bapat, R;Shepherd, E G;Nelin, L D	Outcomes following indomethacin prophylaxis in extremely preterm infants in an all-referral NICU.	Journal Article	eng	10.1038/jp.2017.71
Risk factors: WG	27572420	2016	The journal of maternal-fetal &amp; neonatal medicine : the official journal of the European Association of Perinatal Medicine, the Federation of Asia and Oceania Perinatal Societies, the International Society of Perinatal Obstetricians	Morgan, Jamie L;Nelson, David B;Casey, Brian M;Bloom, Steven L;McIntire, Donald D;Leveno, Kenneth J	Impact of metabolic acidemia at birth on neonatal outcomes in infants born before 34 weeks' gestation.	Journal Article	eng	10.1080/14767058.2016.1229767
Risk factors: WG	27233521	2016	The Journal of pediatrics	Shah, Prakesh S;Lui, Kei;Sjörs, Gunnar;Mirea, Lucia;Reichman, Brian;Adams, Mark;Modi, Neena;Darlow, Brian A;Kusuda, Satoshi;San Feliciano, Laura;Yang, Junmin;Håkansson, Stellan;Mori, Rintaro;Bassler, Dirk;Figueras-Aloy, Josep;Lee, Shoo K;Badawi, Nadia;Marshall, Peter;Craven, Paul;Simmer, Karen;Stack, Jacqueline;Casalaz, Dan;Carse, Elizabeth;Cooke, Lucy;Shingde, Vijay;Cartwright, David;Hunt, Rod;K…	Neonatal Outcomes of Very Low Birth Weight and Very Preterm Neonates: An International Comparison.	Multicenter Study	eng	10.1016/j.jpeds.2016.04.083
Risk factors: WG	27113378	2016	The Journal of pediatrics	Sullivan, Brynne A;McClure, Christina;Hicks, Jamie;Lake, Douglas E;Moorman, J Randall;Fairchild, Karen D	Early Heart Rate Characteristics Predict Death and Morbidities in Preterm Infants.	Journal Article	eng	10.1016/j.jpeds.2016.03.042
Risk factors: WG	26772790	2016	American journal of obstetrics and gynecology	Manuck, Tracy A;Rice, Madeline Murguia;Bailit, Jennifer L;Grobman, William A;Reddy, Uma M;Wapner, Ronald J;Thorp, John M;Caritis, Steve N;Prasad, Mona;Tita, Alan T N;Saade, George R;Sorokin, Yoram;Rouse, Dwight J;Blackwell, Sean C;Tolosa, Jorge E;Varner, M;Hill, K;Sowles, A;Postma, J;Alexander, S;Andersen, G;Scott, V;Morby, V;Jolley, K;Miller, J;Berg, B;Talucci, M;Zylfijaj, M;Reid, Z;Leed, R;Bens…	Preterm neonatal morbidity and mortality by gestational age: a contemporary cohort.	Journal Article	eng	10.1016/j.ajog.2016.01.004
Risk factors: WG	26253166	2015	Archives of disease in childhood. Fetal and neonatal edition	Hellmann, Jonathan;Knighton, Robin;Lee, Shoo K;Shah, Prakesh S;Andrews, Wayne;Payot, Antoine;Bullied, Barbara;Chiu, Aaron;Dow, Kimberly;Doctor, Shaheen;Coughlin, Kevin;McMillan, Douglas D;Ojah, Cecil;Peliowski, Abraham;Piedboeuf, Bruno;Riley, Patricia;Dabowal, Thierry;Watts, John;Osiovich, Horacio	Neonatal deaths: prospective exploration of the causes and process of end-of-life decisions.	Multicenter Study	eng	10.1136/archdischild-2015-308425
Risk factors: WG	26132742	2015	Pediatric critical care medicine : a journal of the Society of Critical Care Medicine and the World Federation of Pediatric Intensive and Critical Care Societies	Longhini, Federico;Jourdain, Gilles;Ammar, Fatme;Mokthari, Mostafa;Boithias, Claire;Romain, Olivier;Letamendia, Emmanuelle;Tissieres, Pierre;Chabernaud, Jean Louis;De Luca, Daniele	Outcomes of Preterm Neonates Transferred Between Tertiary Perinatal Centers.	Journal Article	eng	10.1097/PCC.0000000000000482
Risk factors: WG	26118325	2015	Acta paediatrica (Oslo, Norway : 1992)	Ohlin, Andreas;Björkman, Louise;Serenius, Fredrik;Schollin, Jens;Källén, Karin	Sepsis as a risk factor for neonatal morbidity in extremely preterm infants.	Journal Article	eng	10.1111/apa.13104
Risk factors: WG	25654364	2015	Journal of perinatology : official journal of the California Perinatal Association	Agarwal, P;Sriram, B;Rajadurai, V S	Neonatal outcome of extremely preterm Asian infants ⩽28 weeks over a decade in the new millennium.	Journal Article	eng	10.1038/jp.2014.205
Risk factors: WG	25621457	2015	JAMA pediatrics	Ancel, Pierre-Yves;Goffinet, François;Kuhn, Pierre;Langer, Bruno;Matis, Jacqueline;Hernandorena, Xavier;Chabanier, Pierre;Joly-Pedespan, Laurence;Lecomte, Bénédicte;Vendittelli, Françoise;Dreyfus, Michel;Guillois, Bernard;Burguet, Antoine;Sagot, Pierre;Sizun, Jacques;Beuchée, Alain;Rouget, Florence;Favreau, Amélie;Saliba, Elie;Bednarek, Nathalie;Morville, Patrice;Thiriez, Gérard;Marpeau, Loïc;Mar…	Survival and morbidity of preterm children born at 22 through 34 weeks' gestation in France in 2011: results of the EPIPAGE-2 cohort study.	Journal Article	eng	10.1001/jamapediatrics.2014.3351
Risk factors: WG	23994220	2013	American journal of obstetrics and gynecology	Hofer, Nora;Kothari, Radhika;Morris, Nicholas;Müller, Wilhelm;Resch, Bernhard	The fetal inflammatory response syndrome is a risk factor for morbidity in preterm neonates.	Journal Article	eng	10.1016/j.ajog.2013.08.030
Risk factors: WG	22184652	2011	Pediatrics	Kent, Alison L;Wright, Ian M R;Abdel-Latif, Mohamed E;Bowen, Jennifer;Bajuk, Barbara;Vincent, Trina;Kecskés, Zsuzsoka;Carlisle, Hazel;Edwards, John;Wake, Chris;Vimpani, Anne;Cruden, Lynne;Evans, Nick;Beeby, Phil;Osborn, David;Rieger, Ingrid;Reid, Shelley;Guaran, Robert;Callander, Ian;Stack, Jacqueline;Medlin, Kathryn;Wilson, Sara;Downe, Lyn;Lampropoulos, Basiliki;Chin, Mee Fong;Badawi, Nadia;Loug…	Mortality and adverse neurologic outcomes are greater in preterm male infants.	Journal Article	eng	10.1542/peds.2011-1578
Risk factors: WG	21672239	2011	BMC pediatrics	Shah, Vibhuti;Alwassia, Haydi;Shah, Karan;Yoon, Woojin;Shah, Prakeshkumar	Neonatal outcomes among multiple births ≤ 32 weeks gestational age: does mode of conception have an impact? A cohort study.	Journal Article	eng	10.1186/1471-2431-11-54
Risk factors: WG	20954853	2010	Journal of perinatal medicine	Rastogi, Shantanu;Olmez, Inan;Bhutada, Alok;Rastogi, Deepa	NCI classification of thrombocytopenia in extremely preterm neonates and its association with mortality and morbidity.	Journal Article	eng	10.1515/JPM.2010.122
Risk factors: WG	20732945	2010	Pediatrics	Stoll, Barbara J;Hansen, Nellie I;Bell, Edward F;Shankaran, Seetha;Laptook, Abbot R;Walsh, Michele C;Hale, Ellen C;Newman, Nancy S;Schibler, Kurt;Carlo, Waldemar A;Kennedy, Kathleen A;Poindexter, Brenda B;Finer, Neil N;Ehrenkranz, Richard A;Duara, Shahnaz;Sánchez, Pablo J;O'Shea, T Michael;Goldberg, Ronald N;Van Meurs, Krisa P;Faix, Roger G;Phelps, Dale L;Frantz, Ivan D;Watterberg, Kristi L;Saha,…	Neonatal outcomes of extremely preterm infants from the NICHD Neonatal Research Network.	Journal Article	eng	10.1542/peds.2009-2959
Risk factors: WG	19263334	2009	American journal of perinatology	Iijima, Shigeo;Arai, Hiroko;Ozawa, Yuri;Kawase, Yasuhiro;Uga, Naoki	Clinical patterns in extremely preterm (22 to 24 weeks of gestation) infants in relation to survival time and prognosis.	Journal Article	eng	10.1055/s-0029-1214234
Risk factors: WG	18378548	2008	Pediatrics	Zeitlin, Jennifer;Draper, Elizabeth S;Kollée, Louis;Milligan, David;Boerch, Klaus;Agostino, Rocco;Gortner, Ludwig;Van Reempts, Patrick;Chabernaud, Jean-Louis;Gadzinowski, Janusz;Bréart, Gérard;Papiernik, Emile;Martens, E;Martens, G;Van Reempts, P;Boerch, K;Weber, T;Peitersen, B;Bréart, G;Chabernaud, J L;Delmas, D;Jarreau, P-H;Papiernik, E;Gortner, L;Künzel, W;Maier, R;Misselwitz, B;Schmidt, S;Ago…	Differences in rates and short-term outcome of live births before 32 weeks of gestation in Europe in 2003: results from the MOSAIC cohort.	Journal Article	eng	10.1542/peds.2007-1620
Risk factors: WG	18165391	2008	Obstetrics and gynecology	Johanzon, Madelene;Odesjö, Helena;Jacobsson, Bo;Sandberg, Kenneth;Wennerholm, Ulla-Britt	Extreme preterm birth: onset of delivery and its effect on infant survival and morbidity.	Journal Article	eng	10.1097/01.AOG.0000295866.97499.35
Risk factors: WG	16678782	2006	American journal of obstetrics and gynecology	Herber-Jonat, Susanne;Schulze, Andreas;Kribs, Angela;Roth, Bernhard;Lindner, Wolfgang;Pohlandt, Frank	Survival and major neonatal complications in infants born between 22 0/7 and 24 6/7 weeks of gestation (1999-2003).	Multicenter Study	eng	10.1016/j.ajog.2006.02.043
Risk factors: WG	8179651	1993	The New England journal of medicine	Allen, M C;Donohue, P K;Dusman, A E	The limit of viability--neonatal outcome of infants born at 22 to 25 weeks' gestation.	Journal Article	eng	10.1056/NEJM199311253292201
Risk factors: WG	31001126	2019	Frontiers in physiology	Stålnacke, Sofia Ryytty;Tessma, Mesfin;Böhm, Birgitta;Herlenius, Eric	Cognitive Development Trajectories in Preterm Children With Very Low Birth Weight Longitudinally Followed Until 11 Years of Age.	Journal Article	eng	10.3389/fphys.2019.00307
Risk factors: WG	25571998	2015	Brain &amp; development	Kitai, Yukihiro;Hirai, Satori;Ohmura, Kayo;Ogura, Kaeko;Arai, Hiroshi	Cerebellar injury in preterm children with cerebral palsy after intraventricular hemorrhage: Prevalence and relationship to functional outcomes.	Journal Article	eng	10.1016/j.braindev.2014.12.009
Risk factors: WG	20437563	2010	Annals of neurology	Neubauer, Achim-Peter;Voss, Wolfgang;Wachtendorf, Michael;Jungmann, Tanja	Erythropoietin improves neurodevelopmental outcome of extremely preterm infants.	Journal Article	eng	10.1002/ana.21977
Risk factors: WG	19268232	2009	Journal of pediatric nursing	Miller, Robin June;Sullivan, Mary C;Hawes, Katheleen;Marks, Amy Kerivan	The effects of perinatal morbidity and environmental factors on health status of preterm children at age 12.	Journal Article	eng	10.1016/j.pedn.2008.02.031
Risk factors: WG	19255037	2009	Pediatrics	Luu, Thuy Mai;Ment, Laura R;Schneider, Karen C;Katz, Karol H;Allan, Walter C;Vohr, Betty R	Lasting effects of preterm birth and neonatal brain hemorrhage at 12 years of age.	Multicenter Study	eng	10.1542/peds.2008-1162
Risk factors: WG	16950986	2006	Pediatrics	Ment, Laura R;Peterson, Bradley S;Meltzer, Jed A;Vohr, Betty;Allan, Walter;Katz, Karol H;Lacadie, Cheryl;Schneider, Karen C;Duncan, Charles C;Makuch, Robert W;Constable, R Todd	A functional magnetic resonance imaging study of the long-term influences of early indomethacin exposure on language processing in the brains of prematurely born children.	Randomized Controlled Trial	eng	10.1542/peds.2005-2870
Risk factors: WG	16138666	2005	Developmental medicine and child neurology	Adams, Russell J;Hall, Heather L;Courage, Mary L	Long-term visual pathology in children with significant perinatal complications.	Journal Article	eng
Risk factors: WG	14754962	2004	Pediatrics	Pleacher, Michael D;Vohr, Betty R;Katz, Karol H;Ment, Laura R;Allan, Walter C	An evidence-based approach to predicting low IQ in very preterm infants from the neurological examination: outcome data from the indomethacin Indomethacin Intraventricular Hemorrhage Prevention Trial.	Journal Article	eng	10.1542/peds.113.2.416
Risk factors: WG	14667070	2003	Developmental medicine and child neurology	Chiriboga, Claudia A;Kuban, Karl C K;Durkin, Maureen;Hinton, Veronica;Kuhn, Louise;Sanocka, Ulana;Bellinger, David	Factors associated with microcephaly at school age in a very-low-birthweight population.	Journal Article	eng	10.1017/s0012162203001488
Risk factors: WG	12613769	2003	Developmental medicine and child neurology	Dammann, Olaf;Drescher, Johannes;Veelken, Norbert	Maternal fever at birth and non-verbal intelligence at age 9 years in preterm infants.	Journal Article	eng	10.1017/s001216220300029x
Risk factors: WG	12585948	2003	JAMA	Ment, Laura R;Vohr, Betty;Allan, Walter;Katz, Karol H;Schneider, Karen C;Westerveld, Michael;Duncan, Charles C;Makuch, Robert W	Change in cognitive function over time in very low-birth-weight infants.	Journal Article	eng	10.1001/jama.289.6.705
Risk factors: WG	10875522	2000	Developmental medicine and child neurology	van den Hout, B M;Stiers, P;Haers, M;van der Schouw, Y T;Eken, P;Vandenbussche, E;van Nieuwenhuizen, O;de Vries, L S	Relation between visual perceptual impairment and neonatal ultrasound diagnosis of haemorrhagic-ischaemic brain lesions in 5-year-old children.	Journal Article	eng	10.1017/s0012162200000694
Risk factors: WG	31706634	2019	The Journal of pediatrics	Cizmeci, Mehmet N;de Vries, Linda S;Ly, Linh G;van Haastert, Ingrid C;Groenendaal, Floris;Kelly, Edmond N;Traubici, Jeffrey;Whyte, Hilary E;Leijser, Lara M	Periventricular Hemorrhagic Infarction in Very Preterm Infants: Characteristic Sonographic Findings and Association with Neurodevelopmental Outcome at Age 2 Years.	Journal Article	eng	10.1016/j.jpeds.2019.09.081
Risk factors: WG	31006295	2019	The journal of maternal-fetal &amp; neonatal medicine : the official journal of the European Association of Perinatal Medicine, the Federation of Asia and Oceania Perinatal Societies, the International Society of Perinatal Obstetricians	Briana, Despina D;Malamitsi-Puchner, Ariadne	Low-grade intraventricular hemorrhage of preterm infants: neurodevelopmental and motor outcome.	Journal Article	eng	10.1080/14767058.2019.1610741
Risk factors: WG	30149481	2018	Journal of neonatal-perinatal medicine	Petrova, A;Karatas, M;Mehta, R	Features of serial cranial ultrasound detected neuropathology in very preterm infants.	Multicenter Study	eng	10.3233/NPM-1826
Risk factors: WG	29666163	2018	Pediatrics	Adams-Chapman, Ira;Heyne, Roy J;DeMauro, Sara B;Duncan, Andrea F;Hintz, Susan R;Pappas, Athina;Vohr, Betty R;McDonald, Scott A;Das, Abhik;Newman, Jamie E;Higgins, Rosemary D	Neurodevelopmental Impairment Among Extremely Preterm Infants in the Neonatal Research Network.	Journal Article	eng	10.1542/peds.2017-3091
Risk factors: WG	27182991	2016	American journal of perinatology	Al-Mouqdad, Mountasser;Al-Abdi, Sameer;Scott, James N;Hurley, Alison;Tang, Selphee;Creighton, Dianne;Mohammad, Khorshid;Kamaluddeen, Majeeda;Lodha, Abhay	A New IVH Scoring System Based on Laterality Enhances Prediction of Neurodevelopmental Outcomes at 3 Years Age in Premature Infants.	Journal Article	eng	10.1055/s-0036-1584138
Risk factors: WG	26513629	2015	Early human development	Olsen, Joy E;Brown, Nisha C;Eeles, Abbey L;Lee, Katherine J;Anderson, Peter J;Cheong, Jeanie L Y;Doyle, Lex W;Spittle, Alicia J	Trajectories of general movements from birth to term-equivalent age in infants born &lt;30 weeks' gestation.	Journal Article	eng	10.1016/j.earlhumdev.2015.09.009
Risk factors: WG	26254839	2015	The Journal of pediatrics	Hirtz, Deborah G;Weiner, Steven J;Bulas, Dorothy;DiPietro, Michael;Seibert, Joanna;Rouse, Dwight J;Mercer, Brian M;Varner, Michael W;Reddy, Uma M;Iams, Jay D;Wapner, Ronald J;Sorokin, Yoram;Thorp, John M;Ramin, Susan M;Malone, Fergal D;Carpenter, Marshall W;O'Sullivan, Mary J;Peaceman, Alan M;Hankins, Gary D V;Dudley, Donald;Caritis, Steve N;Hauth, John C;Todd, Allison;Hill, Tawanda;Harris, Stacy…	Antenatal Magnesium and Cerebral Palsy in Preterm Infants.	Randomized Controlled Trial	eng	10.1016/j.jpeds.2015.06.067
Risk factors: WG	26213551	2015	Korean journal of pediatrics	Lee, Ji Hoon;Kim, Sung Woo;Jeon, Ga Won;Sin, Jong Beom	Thyroid dysfunction in very low birth weight preterm infants.	Journal Article	eng	10.3345/kjp.2015.58.6.224
Risk factors: WG	25354288	2014	The journal of maternal-fetal &amp; neonatal medicine : the official journal of the European Association of Perinatal Medicine, the Federation of Asia and Oceania Perinatal Societies, the International Society of Perinatal Obstetricians	Calisici, Erhan;Eras, Zeynep;Oncel, Mehmet Yekta;Oguz, Serife Suna;Gokce, NA;Dilmen, Ugur	Neurodevelopmental outcomes of premature infants with severe intraventricular hemorrhage.	Journal Article	eng	10.3109/14767058.2014.979783
Risk factors: WG	24556980	2014	Journal of perinatology : official journal of the California Perinatal Association	Tsai, A J;Lasky, R E;John, S D;Evans, P W;Kennedy, K A	Predictors of neurodevelopmental outcomes in preterm infants with intraparenchymal hemorrhage.	Journal Article	eng	10.1038/jp.2014.21
Risk factors: WG	24379238	2014	Pediatrics	Bolisetty, Srinivas;Dhawan, Anjali;Abdel-Latif, Mohamed;Bajuk, Barbara;Stack, Jacqueline;Lui, Kei;Bowen, Jennifer;Bajuk, Barbara;Sedgley, Sara;Kecskés, Zsuzsoka;Carlisle, Hazel;Barnes, Lyn;Hunter, John;Craven, Paul;Wake, Chris;Glover, Rebecca;Cruden, Lynne;Argomand, Alissa;Evans, Nick;Osborn, David;Malcolm, Girvan;Rieger, Ingrid;Reid, Shelley;Stack, Jacqueline;Callander, Ian;Medlin, Kathryn;Marci…	Intraventricular hemorrhage and neurodevelopmental outcomes in extreme preterm infants.	Journal Article	eng	10.1542/peds.2013-0372
Risk factors: WG	23968388	2013	The journal of maternal-fetal &amp; neonatal medicine : the official journal of the European Association of Perinatal Medicine, the Federation of Asia and Oceania Perinatal Societies, the International Society of Perinatal Obstetricians	Perrone, Serafina;Tataranno, Luisa M;Stazzoni, Gemma;Ramenghi, Luca;Buonocore, Giuseppe	Brain susceptibility to oxidative stress in the perinatal period.	Journal Article	eng	10.3109/14767058.2013.796170
Risk factors: WG	23968292	2013	The journal of maternal-fetal &amp; neonatal medicine : the official journal of the European Association of Perinatal Medicine, the Federation of Asia and Oceania Perinatal Societies, the International Society of Perinatal Obstetricians	Sannia, Andrea;Natalizia, Anna R;Parodi, Alessandro;Malova, Mariya;Fumagalli, Monica;Rossi, Andrea;Ramenghi, Luca A	Different gestational ages and changing vulnerability of the premature brain.	Journal Article	eng	10.3109/14767058.2013.796166
Risk factors: WG	23859853	2013	Pediatric neurology	Logan, J Wells;Westra, Sjirk J;Allred, Elizabeth N;O'Shea, T Michael;Kuban, Karl;Paneth, Nigel;Leviton, Alan	Antecedents of perinatal cerebral white matter damage with and without intraventricular hemorrhage in very preterm newborns.	Journal Article	eng	10.1016/j.pediatrneurol.2013.03.018
Risk factors: WG	23856349	2013	Early human development	Maitre, Nathalie L;Slaughter, James C;Aschner, Judy L	Early prediction of cerebral palsy after neonatal intensive care using motor development trajectories in infancy.	Journal Article	eng	10.1016/j.earlhumdev.2013.06.004
Risk factors: WG	23803578	2013	Early human development	Wild, Katherine T;Betancourt, Laura M;Brodsky, Nancy L;Hurt, Hallam	The effect of socioeconomic status on the language outcome of preterm infants at toddler age.	Journal Article	eng	10.1016/j.earlhumdev.2013.05.008
Risk factors: WG	23582139	2013	The Journal of pediatrics	Adams-Chapman, Ira;Bann, Carla M;Vaucher, Yvonne E;Stoll, Barbara J;Jobe, Alan H;Caplan, Michael S;Oh, William;Laptook, Abbot R;Vohr, Betty R;Hensman, Angelita M;Stephens, Bonnie E;Alksninis, Barbara;Andrews, Dawn;Angela, Kristen;Cashore, Bill;Francis, Kim;Gargus, Regina A;Gingras, Dan;Lainwala, Shabnam;Leach, Theresa M;Leonard, Martha R;Moore, James R;Noel, Lucy;Walden, Rachel V;Watson, Victoria…	Association between feeding difficulties and language delay in preterm infants using Bayley Scales of Infant Development-Third Edition.	Journal Article	eng	10.1016/j.jpeds.2013.03.006
Risk factors: WG	21883450	2011	Acta paediatrica (Oslo, Norway : 1992)	Brodd, Katarina Strand;Grönqvist, Helena;Holmström, Gerd;Grönqvist, Erik;Rosander, Kerstin;Ewald, Uwe	Development of smooth pursuit eye movements in very preterm born infants: 3. Association with perinatal risk factors.	Journal Article	eng	10.1111/j.1651-2227.2011.02449.x
Risk factors: WG	21727256	2011	Archives of general psychiatry	Whitaker, Agnes H;Feldman, Judith F;Lorenz, John M;McNicholas, Fiona;Fisher, Prudence W;Shen, Sa;Pinto-Martin, Jennifer;Shaffer, David;Paneth, Nigel	Neonatal head ultrasound abnormalities in preterm infants and adolescent psychiatric disorders.	Journal Article	eng	10.1001/archgenpsychiatry.2011.62
Risk factors: WG	21659794	2011	Journal of endocrinological investigation	Belcari, F;Placidi, G;Guzzetta, A;Tonacchera, M;Ciampi, M;Bartoli, A;Scaramuzzo, R T;Frumento, P;Cioni, G;Pinchera, A;Boldrini, A;Ghirri, P	Thyroid-stimulating hormone levels in the first days of life and perinatal factors associated with sub-optimal neuromotor outcome in pre-term infants.	Journal Article	eng	10.3275/7795
Risk factors: WG	20431402	2010	Journal of developmental and behavioral pediatrics : JDBP	Indredavik, Marit S;Vik, Torstein;Evensen, Kari Anne I;Skranes, Jon;Taraldsen, Gunnar;Brubakk, Ann-Mari	Perinatal risk and psychiatric outcome in adolescents born preterm with very low birth weight or term small for gestational age.	Journal Article	eng	10.1097/DBP.0b013e3181d7b1d3
Risk factors: WG	19307058	2009	Pain	Grunau, Ruth E;Whitfield, Michael F;Petrie-Thomas, Julianne;Synnes, Anne R;Cepeda, Ivan L;Keidar, Adi;Rogers, Marilyn;Mackay, Margot;Hubber-Richard, Philippa;Johannesen, Debra	Neonatal pain, parenting stress and interaction, in relation to cognitive and motor development at 8 and 18 months in preterm infants.	Journal Article	eng	10.1016/j.pain.2009.02.014
Risk factors: WG	17704104	2007	Archives of disease in childhood. Fetal and neonatal edition	Sherlock, R L;Synnes, A R;Grunau, R E;Holsti, L;Hubber-Richard, P;Johannesen, D;Whitfield, M F	Long-term outcome after neonatal intraparenchymal echodensities with porencephaly.	Journal Article	eng	10.1136/adc.2006.110726
Risk factors: WG	17142532	2006	Pediatrics	Brown, Nisha C;Doyle, Lex W;Bear, Merilyn J;Inder, Terrie E	Alterations in neurobehavior at term reflect differing perinatal exposures in very preterm infants.	Journal Article	eng	10.1542/peds.2006-0880
Risk factors: WG	16421044	2006	Acta paediatrica (Oslo, Norway : 1992)	Horsch, Sandra;Muentjes, Carsten;Franz, Annett;Roll, Claudia	Ultrasound diagnosis of brain atrophy is related to neurodevelopmental outcome in preterm infants.	Journal Article	eng	10.1111/j.1651-2227.2005.tb01858.x
Risk factors: WG	15507958	2004	American journal of obstetrics and gynecology	Graham, Ernest M;Holcroft, Cynthia J;Rai, Karishma K;Donohue, Pamela K;Allen, Marilee C	Neonatal cerebral white matter injury in preterm infants is associated with culture positive infections and only rarely with metabolic acidosis.	Journal Article	eng	10.1016/j.ajog.2004.06.058
